# Supplementary material for: Vertebrate TNF Superfamily: Evolution and Functional Insights
Source: Biology (Basel). 2025 Jan 10;14(1):54. doi: 10.3390/biology14010054 (PMC11762692; doi:10.3390/biology14010054)
Supplement: Supplementary file 1 [file biology-14-00054-s001.zip]

Archive with 3 entries (3 files):
- biology-3356741-supplementary/Supplementary File S1. Optimal alignment 385 TNFSF sequences.txt
- biology-3356741-supplementary/Supplementary File S2 - Figure 2 tree in Newick format.txt
- biology-3356741-supplementary/Supplementary FIle S3 - Synteny data.xlsx
