# Supplementary material for: Vertebrate TNF Superfamily: Evolution and Functional Insights
Source: Biology (Basel). 2025 Jan 10;14(1):54. doi: 10.3390/biology14010054 (PMC11762692; doi:10.3390/biology14010054)
Supplement: Supplementary file 1 [file biology-14-00054-s001.zip › biology-3356741-supplementary/Supplementary File S1. Optimal alignment 385 TNFSF sequences.txt]

>Eptatretus_burgeri_FYBX03000005.1_121460494 ..
NFAAH------------L-----T-GKVV-------------------------------
---DKDRMN-WED----------------KQ-G-----LAF-RKG-----M-----DY-K
-D--------G---SL-YIPQDGVYYVY--------SQ--VI--CVSLE-----------
-----------------------DLNK--------HIKT-V---TH-----SVN------
YSLE-D-E--F--------------QPE---KLLE---------------SRHSA--CQ-
V---------------------PANTD-------GDS-G---------YWS----Q-TSY
QGGLFKLKKGYRLN-------VIV--------S-MM---DL-----VDFD-ENKTFFGAF
FV
>Myxine_glutinosa_CAXLNH010021410.1 ..
AVAAH------------L-----T-GKDM-------------------------------
---DKDTMI-WED----------------KH-G-----LAF-RRG-----M-----EY-R
-D--------G---SL-YIPQDGVYYVY--------SQ--VL--XIGLD-----------
-----------------------EHNN--------PIKT-V---TH-----SVH------
CSDK-D-G--S--------------HLE---ALLM---------------SRHSA--CQ-
V---------------------TANKD-------GDS-G---------FWS----Q-TSY
QGGLFELKKGYRLN-------VIV--------S-RK---EL-----VSPD-ENKTFFGAF
LV
>Petr_marinus_XM_032958176.1 ..
VVAVH------------LVPQ-DT--------------------------------DQAV
NPGPDRLFR-WRC-------------------------TAE-MEAEAPCRI-----ELVN
-N--------S---KM-RIICAGMYFVY--------SQ--LA--YKTNRSVA--------
----------------------------------------M--IGH----STVKF-----
KRHFNS-MGEE------------VCKAR---VLMAS-------------TLAKSSGGCQV
-----------------------------------QG-S-------PCACF----E-TSY
HGGVFFLAKGEEVAVRPFDDYMNT--------A-DF---CL---------GQNEVFLGAW
CI
>Leth_camtschaticum_WFAB01000288.1 ..
VVAVH------------LVPQ-DT--------------------------------DPAV
NPG-XRLFR-WRC-------------------------TVD-REAEAPCRI-----ELVN
-N--------S---KM-RIICPGMYFVY--------SQ--VA--YKTNRSMA--------
----------------------------------------M--IGH----STVKF-----
KRHFSS-VXRE------------VRKAS---VLMAS-------------TLVRSSXGCQV
-----------------------------------EG-S-------PCGCF----E-TSY
HGGVFFLAKGGHXAVRRL---HDT--------A-DF---CL---------GHNEVFLGAW
CM
>Leith_reissneri_JADLOY010000510.1 ..
VVAVH------------LVPQ-DT--------------------------------DPAV
NPG-XRLFR-WRC-------------------------TVD-REAEAPCRI-----ELVN
-N--------S---KM-RIICPGMYFVY--------SQ--VA--YKTNRSVA--------
----------------------------------------M--IGH----STVKF-----
KRHFSS-VRGE------------VRKAS---VLMAS-------------TLVRSSGGCQV
-----------------------------------EG-S-------PCGCF----E-TSY
HGGVFFLAKGEEVAVRPFDAYMNT--------A-DF---CL---------GHNEVFLGAW
CM
>Enth_tridentatus_JAAVTP020003862.1_JAAXLI020001177 ..
VVAVH------------LVPQ-DT--------------------------------DQAV
NPG-XRLFR-WRC-------------------------TVE-MEAEAPCRI-----ELVN
-N--------S---KM-RIICAGMYFVY--------SQ--LA--YKTNRSMA--------
----------------------------------------M--IGH----STVKF-----
KRHFRS-VGAE------------VRKAS---VLMAS-------------TLVTSSGXCQV
-----------------------------------EG-S-------PCGCF----E-TSY
HGGVFFLAKGEEVAVRPFDAYMNT--------A-DF---CL---------GQNEVFLGAW
RM
>Eptatretus_burgeri_FYBX03000014.1_69409870 ..
KPSAH------------F-----T-APIRTTELPASPS----------------------
------KLD-WDS----------------SL-G-----NSF-MRNG----V-----AY-H
-H--------G---DV-TVPKEGLYFIY--------SQ--VF--FRSPQ-----------
------------CNRSPL-----YGVD--------HSDSIL---VH-----SVY------
RHSR-T-Y--D--------------HPD---ALME---------------GMKF--QCSD
-----------------------DNN---------RS-R--------IIWY----G-SNY
QAGLFYLQAGDQLW-------VRV--------S-DG---SL-----IVA-RGEKTYFGLF
MV
>Myxine_glutinosa_GKQO01008001.1 ..
KPSAH------------F-----T-APIRSTELPARPT----------------------
------KLD-WDS----------------SL-G-----NSF-MRNG----V-----AY-H
-H--------G---DV-TVPKEGLYFIY--------SQ--VF--FRSQE-----------
------------CDRSPL-----YGVD--------HGDNIL---IH-----SVY------
RHSR-A-Y--D--------------QPE---ALME---------------GMKF--QCSD
-----------------------DNN---------RS-R---------TWY----G-SNY
QAGLFYLQAGDQLW-------VHV--------S-DA---SL-----IVA-RGEKTYFGLF
MV
>Entosphenus_tridentatus_JAAXLI020004191.1_7118_591 ..
KPLAH------------L-----T---VRASPGASLPARGAG------------------
------NVS-WES---------------LASAG-----VSF-LRNG----L-----TL-H
-N--------G---NV-RVPKEGHYFIY--------SQ--VY--FQSSD-----------
------------CSEGA-------GGD--------H---VL---VH-----AVN------
RKAP-S-Y--E--------------VPF---TLME---------------AVKS--RCG-
-----------------------DGX---------PG-R---------PWF----G-SSY
QGGVFKLEADDQLY-------VSV--------S-DL---SL-----VSD-AADKTYFGLF
ML
>Leth_reissneri_JADLOY010000864.1_2509178_2510297 ..
KPLAH------------L-----T---VRASPAASLPAKGAG------------------
------NVS-WES---------------LALAG-----VSF-LRNG----L-----IL-H
-N--------G---NV-RIDKEGDYFIY--------XQ--VY--FQSSD-----------
------------CSEGA-------GGD--------H---VL---VH-----AVN------
RKAP-S-Y--E--------------MPF---TLME---------------AVKS--RCG-
-----------------------DGX---------PG-R---------PWF----G-SSY
QGGVFKLEAGDQLY-------VSV--------S-DL---SL-----VSD-AADKTYFGLF
ML
>Leth_reissneri_JADLOY010000864.1_2712875_2711766 ..
KPLAH------------L-----T---VRASPAASLPAKGAG------------------
------NVS-WES---------------LALAG-----VSF-LRNG----L-----IL-H
-N--------G---NV-RIDKEGDYFIY--------XQ--VY--FQSSD-----------
------------CSEGA-------GGD--------H---VL---VH-----AVN------
RKAP-S-Y--E--------------MPF---TLME---------------AVKS--RCG-
-----------------------DGX---------PG-R---------PWF----G-SSY
QGGVFKLEAGDQLY-------VSV--------S-DL---SL-----VSD-AADKTYFGLF
ML
>Lethenteron_camtschaticum_WFAB01000944.1_367521 ..
KPLAH------------L-----T---VRASPAASLPAKGAG------------------
------NVS-WES---------------LALAG-----VSF-LRNG----L-----IL-H
-N--------G---NV-RIDKEGDYFIY--------XQ--VY--FQSSD-----------
------------CSEGA-------GGD--------H---VL---VH-----AVN------
RKAP-S-Y--E--------------MPF---TLME---------------AVKS--RCH-
-----------------------RQS---------PG-R---------PWF----G-SSY
QGGVFKLEAGDQLY-------VSV--------S-DL---SL-----VSD-AADKTYFGLF
ML
>Petromyzon_marinus_XM_032976518.1 ..
KPSAH------------L-----T---VRASSGAPSPA-GAG------------------
------DVS-WES---------------VALSG-----VSF-LRNG----L-----IL-Y
-N--------G---NV-RINKEGHYFIY--------SQ--VY--FQSGD-----------
------------CGEGS-------GGD--------H---VL---VH-----TVN------
RKAL-S-Y--D--------------VPF---TLME---------------AVKS--RCH-
-----------------------RQS---------PG-R---------PWF----G-SSY
QGGVFKLEAGDQLY-------VSV--------S-DL---SL-----VSD-GADKTYFGLF
ML
>Petromyzon_marinus_JAAIYF010002491.1_91669_96867 ..
QSLSL--SP--------L----DV----------------------------------NV
AARQRSRLA-WGD---------------GRAGGS----VAS-LRGG----M-----LY-A
-N--------G---SL-TVPRAGSYFVF--------SQ--VG--RRSAPPHHR-------
----------------------------------------L---GY----RTVRV-----
R------------------------------XVMS---------------TTWVP--CAS
A------------------------A---------SA-R--------PTWF----Q-SSH
LGGVFHLQAGSSVA-------VHV--------T-HG---DV-----VAD-KREWNFFGAF
LL
>Lethenteron_camtschaticum_APJL01132106.1_342_1459 ..
HSLSH--SP--------L----DV----------------------------------DV
AARQLSRLA-WSD---------------GGAGGG---VAAS-LRGG----M-----RY-H
-N--------G---SL-TVPRAGSYFVF--------SQ--VG--RRSAPPHQR-------
----------------------------------------V---GY----RTVPA-----
RXSS-S------------------GGAA---TVMS---------------TTWSP--CAS
A------------------------G---------SA-R--------PTWF----Q-SSH
LGGVLHLQAGSSVA-------VHV--------T-HA---DL-----VED-KREWNFFGAF
LL
>Leth_reissneri_JADLOY010000864.1_2747673_2746464 ..
HSLSH--SP--------L----DV----------------------------------DV
AARQLSRLA-WSD---------------GGAGGG---VAAS-LRGG----M-----RY-H
-N--------G---SL-TVPRAGSYFVF--------SQ--VG--RRSAPPHQR-------
----------------------------------------V---GY----RTVPA-----
RXSS-S------------------GGAA---TVMS---------------TTWSP--CAS
A------------------------G---------SA-R--------PTWF----Q-SSH
LGGVLHLQAGSSVA-------VHV--------T-HA---DL-----VED-KREWNFFGAF
LL
>o_Latimeria_LOC102361141_XM_006012363.2_XP_0060124 ..
RPVAH------------L-----T-GKMPYDPKLE-------------------------
------RMQ-WED----------------EK-G-----IAF-IKNG----L-----IY-N
-N--------G---RI-MVLQDGEYFVY--------SQ--VY--LRDHD-----------
------------CHSE------------------VQTKG-I---LH-----SVG------
RSRRGS-------------------QAE---ILMT-----------------KSN-SCAV
-----------------------------------QK-K---------LWF----Q-TSY
LAGTFPLFEGDELF-------VTI--------S-NT---AS-----VNY-EEDKTYFGVF
LL
>RT9_1_Rhincodon_typus_XM_048613852.1_LVEK03005717 ..
RPVAH------------L-----T-GKXLNDGPLR-------------------------
------YME-WET----------------EE-G-----LAF-VKNG----F-----IY-R
-N--------G---SL-IVPVTGQYFVY--------SQ--VY--LRDKN-----------
------------CL---------------------ESNE-L--ITH-----TVN------
K--R------TQI----------DSAPT---TLIS-----------------KRI-QCQP
-----------------------------------NV-D--------HLWF----Q-TNY
VGGTFALNKGDELF-------AHI--------S-DL---TL-----LGF-EENKTFFGAL
LL
>CaM_Callorhinchus_milii_NM_001292244.1 ..
RPAAH------------L-----T-VKNSSGSNLQ-------------------------
------HME-WES----------------KI-G-----LAF-TKNG----L-----IY-R
-N--------G---TL-VVPVAGQYYVY--------SQ--VY--LGSRG-----------
------------CT---------------------QDNH-L--ISH-----VIK------
RTPR------PGS----------GSGPV---TLVS-----------------RTV-RCQS
A----------------------------------AT-D---------IWL----Q-TSH
IGGMFMFDQGDQLF-------VQV--------S-DP---TY-----LSI-DINKIFFGIF
LW
>Leucoraja_erinacea_JAMYXN010000071_XM_055631317.1 ..
QRVAH------------L-----T-AIPNAHRRM--------------------------
------RIS-WRK----------------QG-G------AL--TGG----V-----DL-R
-D--------N---AL-VISIPGLYFVY--------TQ--VT--FYNSS-----------
------------CP------------D--------NLAF-L---SH-----NLQ------
KLST-S-Y--R--------------GRQ---TLLS---------------SMAST--CR-
-----------------------GNN---------HS-D---------TWF----E-SSY
HGAAFKLAKGDQLF-------SVV--------S-PG---AMA---YVNSDAE-KTYFGLF
AL
>Leucoraja_erinacea_XM_055631316.1 ..
YSLIH------------FLYP-PT-ADPNRGIS---------------------------
------KLV-WQD----------------DV-G-----IAF--SYG----I-----EF-S
-N--------N---SL-LIQKPGLYFVY--------TQ--VV--FYARQ-----------
------------CE------------G--------RTVF-L---SH-----DIH------
KFSP-A-Y--P--------------VET---ILLK---------------ATKSV--CH-
-----------------------NHQ---------HS-D---------LWF----K-TSY
QGAIFEMEAGDRIF-------SRV--------P-KG---VVR---YLDTKEG-KTFFGAF
AL
>RT4_1_Rhincodon_typus_XM_020516657.2 ..
RIAAH------------L-----T-ANPIPLVSD--------------------------
------KLT-WQE----------------QA-G-----IAF--SYG----V-----EF-S
-N--------N---SL-LIKKPGFYFIY--------TQ--VV--FHYDQ-----------
------------CE------------E--------STIF-L---SH-----DVH------
KLSL-A-Y--P--------------EET---ILLR---------------ATKSV--CH-
-----------------------HGS---------HS-D---------PWF----K-TSY
QGAIFEFEAGDRIF-------SRV--------S-EN---VVK---YLDKTEG-KTFFGIF
AL
>Leucoraja_erinacea_XM_055631318.1 ..
FIHAHGASP-------SL-----T-ATSIIEGK---------------------------
------EVV-WQD----------------ET-D-----STL--TEG----I-----GF-E
-N--------N---GL-VIRTAGQYFVY--------TQ--AV--FHGKG-----------
------------CK------------E--------EPIY-L---SH-----NIS------
SLSA-S-Y--P--------------EEN---LLLK---------------AIKSV--CD-
-----------------------YGP---------HG-E---------TWY----K-TSY
QGAIFHFLEGDQIY-------SRV--------T-EK---VVS---FVDIAHG-KTFFGIF
AL
>Leucoraja_erinacea_XM_055665780.1 ..
RIAAH------------L-----V-ASTNRPGK---------------------------
------ELI-WEK----------------TV-L-----PSN--VVG----M-----DF-V
-N--------N---GL-VIETRGFYFVY--------TQ--VV--FYGKD-----------
------------CP------------D--------HAIY-L---SH-----NIT------
SRAK-G-S--Q--------------DTN---LLLK---------------AMKSA--CH-
-----------------------FRQ---------HQ-Q---------LWY----K-TSY
QGGVFEFDVGDQVY-------SMV--------N-EW---MLN---YVDNSSG-KTFFGMF
AL
>RTWGS_Rhincodon_typus_LVEK03002472.1_51166 ..
IQSAH------------L-----N-SSXQRGKK---------------------------
------EVI-WQN----------------PG-D-------L--SKG----I-----EF-K
-A--------N---GL-VIKTPGKYFVY--------TQ--VV--FYGSG-----------
------------CR------------G--------QAVY-L---SH-----ELA------
KLSA-S-Y--R--------------TKT---TLVR---------------AMKTV--CH-
-----------------------TLR---------HX-E---------PWY----K-TIY
QGAIFELAEGEQVF-------SRV--------S-GN---TVR---YVNTEEG-MTYFGLF
AL
>RT16_1_Rhincodon_typus_XM_048594391.1 ..
RIAAH------------L-----T-ASARNEKE---------------------------
------NII-WQN----------------LS-D-----STF--TEG----V-----EF-R
-D--------N---SL-IIKRPGQYFVY--------TQ--VV--FHSMG-----------
------------CE------------Q--------QANY-L---SH-----ELA------
KQSP-S-Y--P--------------DEA---ILLK---------------ATKSA--CH-
-----------------------SRQ---------RR-E---------PWY----K-TSY
QGAIFEFLEGDQIF-------SRV--------N-ED---ATG---YVDTTEG-KSFFGIF
AV
>RTWGS_Rhincodon_typus_LVEK03012985.1_1983 ..
RIAAH------------L-----T-GTEXNEKG---------------------------
------EVI-WQN----------------ES-D-----STF--TEG----V-----EF-R
-D--------N---HL-IIKRPGQYFVY--------TQ--VV--FHSMG-----------
------------CE------------Q--------QAIY-L---SH-----ELA------
KQSP-S-Y--P--------------EEA---ILLK---------------ATKSA--CH-
-----------------------SHQ---------RR-E---------PWY----K-TSY
KGAIFEFLEGDQIF-------SRV--------S-ED---ATG---FVDTAEG-KTFFGIF
AV
>RT29_1_Rhincodon_typus_XM_048594837.1 ..
RIAAH------------L-----T-ASPSREKE---------------------------
------NVI-WQN----------------ES-D-----STF--TEG----V-----EF-R
-D--------N---CF-IIKRPGQYFVY--------TQ--VV--FHSMG-----------
------------CQ------------Q--------RAIY-L---SH-----ELA------
KLSP-S-Y--P--------------EET---ILLK---------------TAKSS--CH-
-----------------------SRQ---------RR-E---------PWY----K-TSY
QGAIFEFIEGDQIF-------SRV--------N-ED---ATG---YVDTTEG-KSFFGIF
AV
>RT16_1_Rhincodon_typus_XM_048621229.1 ..
RIAAH------------L-----T-ASPSREKE---------------------------
------NVI-WQN----------------ES-D-----ATF--TEG----V-----EF-R
-D--------N---RL-IIKRPGQYFVY--------TQ--VV--FHSMG-----------
------------CE------------Q--------QAIY-L---SH-----ELA------
KLSP-S-Y--P--------------EET---ILLK---------------ATKSA--CH-
-----------------------SRQ---------RR-E---------PWY----K-TSY
QGAIFEFLEGDQIF-------SRV--------N-EG---MTE---YVDTTEG-KSFFGIF
AV
>RT29_1_Rhincodon_typus_XM_048594248.1 ..
RIAAH------------L-----T-ASPSNENE---------------------------
------NII-WQN----------------ES-D-----STF--TEG----V-----EF-R
-D--------N---RL-IIRSPGQYFVY--------TQ--VV--FHNMG-----------
------------CE------------Q--------QAIY-L---SH-----ELA------
KLSP-N-Y--P--------------EEA---ILLK---------------ATKSA--CH-
-----------------------SRQ---------RR-E---------PWY----K-TSY
QGAIFEFLEGDQIF-------SRV--------N-EG---MTR---YVDAAEG-KSFFGIF
AV
>RTADD_Rhincodon_typus_LVEK03002472.1_78215 ..
RIAAH------------L-----T-GTXSREKE---------------------------
------NVI-WQN----------------ES-D-----STF--TEG----V-----EF-R
-D--------N---RL-IIKRPGQYFVY--------TQ--VV--FHSMG-----------
------------CE------------Q--------QAIY-L---SH-----ELA------
KLSP-S-Y--P--------------EEA---ILLK---------------ATKSA--CH-
-----------------------SRQ---------RR-E---------PWY----K-TSY
QGAIFEFLEGDQIF-------SRV--------N-EG---MTR---YVDAAEG-KTFFGMF
AV
>AC10_1_Anolis_carolinensis_XM_008105748.2 ..
KPAAH------------A-----I-ASLNHPNQ---------------------------
-------LI-WTT----------------DV-A-----PSV-LENG----M-----KL-D
-KA------EN---AL-VVPSTGLYFIY--------SQ--LL--FHKGS-----------
------------C-------------T--------DPVL-L---SQ-----RIT------
WRSA-Q-F--N--------------SEV---ELLK---------------SLKTA--CEH
GRD--------------------PPN---------QG-K---------FWF----E-SIY
QGAVFKLHKGDRLW-------SKT--------D-SL---QY-----LDLDRNGQIYFGVI
AM
>ADD_Anolis_carolinensis_XM_003218022.3 ..
KPAAH------------A-----I-ASLNHPNQ---------------------------
-------LI-WTT----------------DV-A-----PSV-LENG----M-----KL-D
-KA------EN---AL-VVPSTGLYFVY--------SQ--LL--FHKGS-----------
------------C-------------T--------DPVL-L---SH-----RIT------
WRSA-Q-F--N--------------SEV---ELLK---------------SLKTA--CEH
GRD--------------------PPH---------QG-K---------IWF----E-SIY
QGAVFKLHKGDRLW-------SKT--------D-SL---EY-----LDLNRNGQIYFGVI
AM
>AM10_1_Alligator_mississippiensis_XM_014595702.2 ..
KPAAH------------V-----V-ATIEGD-H---------------------------
-------LK-WDA----------------EV-A-----PTM-LLHG----M-----KL-V
-K--------N---KL-VVPQNGLYFVY--------SQ--VV--FRGQA-----------
------------CP------------E--------EDLS-L----------TIS------
RYAV-E-Y--P--------------TDK---ALLT---------------AFKSV--CVG
SPAP---------------GPSPTSD---------Q-------------WL----E-SLY
QGAVFRLEKGDEIS-------SQP--------A-ST---KY-----VDAESD-QVYFGVI
GM
>Gallus_gallus_XM_040694846.2 ..
KPAAH------------V-----V-ASSSQPGS---------------------------
-------LV-WDD----------------RV-A-----PSL-VRNG----V-----VL-R
-R--------N---KL-VVPRDGLYFVY--------AA--AA--FQGGGR----------
------------CF------------I--------PPLR-L----------SVS------
RFSE-E-Y--P--------------KDV---PLLT---------------AVRSV--CPG
EGGRGGRRRRKR----RGGGGGGDGG---------GG-G---------PWF----E-SLY
QGAVFLLRGGDELE-------ATT--------S-TA---QY-----LDLHGGGSAYFGVV
GV
>CM10_1_Chelonia_mydas_XM_027821468.3 ..
KPAAH------------V-----V-ASTDSK-E---------------------------
-------LI-WTD----------------EV-A-----HTM-MQNG----M-----AL-V
-N--------N---KL-VVPSDGLYFIY--------SQ--VV--FKGDK-----------
------------CP------------E--------ESIY-L---QH-----TIF------
RYSV-E-Y--P--------------ENV---ALLR---------------AIKSF--CEG
SKA--------------------AKD---------EK-G---------VQF----E-SIY
QGAVFQLMKGDEIS-------SEI--------H-SA---QY-----LDLNSNGQVYFGVI
AL
>O11_1_Ornithorhynchus_anatinus_XM_029055995.2 ..
KPAAH------------V-----V-ANSQEDKK---------------------------
-------LV-WVG----------------GR-A-----NAL-LEGN----V-----IL-D
-K--------N---QL-VVPASGLYLVY--------SQ--IL--FKDSS-----------
------------CPAN---------PD--------DSPI-L---TH-----NVS------
RFSD-S-Y--E--------------YEV---SILS---------------AIKTP--CQ-
------------------------GG---------AK-G---------TWY----E-PIY
QGGIFRLNQGDRLS-------SQT--------N-SP---EY-----LDFSMEGQVYFGII
AL
>o_Homo_TNFSF2_TNF_NP_000585.2 ..
KPVAH------------V-----V-ANPQAEGQ---------------------------
-------LQ-WLN----------------RR-A-----NAL-LANG----V-----EL-R
-D--------N---QL-VVPSEGLYLIY--------SQ--VL--FKGQG-----------
------------CPS--------------------THVL-L---TH-----TIS------
RIAV-S-Y--Q--------------TKV---NLLS---------------AIKSP--CQR
E--------------------TPEGA---------EA-K---------PWY----E-PIY
LGGVFQLEKGDRLS-------AEI--------N-RP---DY-----LDFAESGQVYFGII
AL
>o_Latimeria_LOC102357196_XM_006007185.2_XP_0060072 ..
KPAAH------------L-----E-GIIENQ-K---------------------------
-------LV-WHS----------------DI-N-----HAF-LKDG----M-----KL-E
-N--------N---KL-VVPSRGLYFIY--------SQ--VV--FKGQG-----------
------------CNG---------------------PRS-L---SH-----AIY------
RYSQ-Q-Y--P--------------VDK---VLLS---------------SSKTV--CE-
----------------------GNTH---------HD-K---------PWL----Q-PIY
QGAVFDLEKDDVLS-------TET----------HP---ESNG--DIDTEDG-NTYFGAF
AL
>o_Latimeria_LOC102363112_XM_006014356.2_XP_0060144 ..
KPAAH------------L-----E-GIIENQ-K---------------------------
-------LV-WLS----------------DI-N-----HAF-LKDG----M-----KL-E
-N--------S---KL-VVPSHSLYFIY--------SQ--VV--FKGQG-----------
------------CNG---------------------SCS-L---SY-----SIY------
RFSN-H-Y--P--------------VEK---ILLS---------------SSKTA--CD-
----------------------GSVQ---------HT-K---------PWM----Q-PIY
QGAIFMLDEGDILL-------TEM----------YP---MSDQ--DIETSDG-NTYLGAF
TL
>P7_1_Protopterus_annectens_XM_044083249.1 ..
KPAAH------------LV----V-ATKDNG-N---------------------------
-------LH-WTN----------------GT-D-----HAF-LKNG----M-----KL-E
-N--------N---KL-VVPSSGLYFIY--------TQ--VV--FR-EK-----------
------------CNK--------------------HPIY-F---HH-----SVK------
RFSA-Q-Y--P--------------ADR---KLLS---------------ATKSV--CS-
----------------------DSSS----------K-Q---------TWF----Q-PIY
QGAVFDLIKGDELS-------TDT--------D-HV---ES-----VLTDAE-HTFFGVF
AL
>P8_1_Protopterus_annectens_XM_044082141.1 ..
VPAAH------------L-----V-AEIEGD-K---------------------------
-------LL-WSA----------------DR-D-----HAF-LMNG----M-----KL-S
-E--------N---AL-LIPADGLYFVY--------SQ--VV--FSGKE-----------
------------YNS-----------K--------KPWM-L---SH-----NVM------
RYSN-E-Y--E--------------KDM---VLFG---------------ATKSI--CA-
------------------------------------D-G---------FWS----Q-PIY
QGAVFRLSKGDLLR-------THT----------DP---ISK----VDESAD-HTYFGIF
AL
>Add_Acipenser_ruthenus_LOC117433977_XM_034056456.2 ..
KPAAH------------L-----IAAD-L----------------------SKD------
--R-T-KLS-WLS----------------NA-N-----QAF-LEKG----M-----RL-E
-N-------EQ---EL-VIPAEGLYFIY--------AQ--VV--FKGKGSSEGK----GA
SDL------SNGCSGH----------G--------SSTNIL---SL-----SVE------
RWSD-S-Y--P--------------MYE---PILS---------------TSRSL--CL-
-----------------------QKN---------QG-G---------VWT----V-PLY
QGALFKLNQGDKLK-------VKA--------S------------PLTLINDSKTFFGAF
AI
>Add_Acipenser_ruthenus_LOC117971660_XM_034919841.1 ..
KPAAH------------L-----IAAD-L----------------------SKD------
--R-T-KLS-WLS----------------NA-N-----QAF-LEKG----M-----RL-E
-N-------EQ---EL-VIPAEGLYFIY--------AQ--VV--FKGKGSSEGK----GA
SDL------SNGCSGH----------G--------SSTNIL---SL-----SVE------
RWSD-S-Y--P--------------MYE---PILS---------------TSRSL--CL-
-----------------------QKN---------QG-G---------VWT----V-PLY
QGALFKLNQGDKLK-------VKA--------S------------PLTLINDSKTFFGAF
AI
>ADD_P_senegalus_LOC120539012_XM_039768690.1 ..
TPAAH------------L-----V-AD-V----------------------SSD------
-------LK-WLS----------------DV-D-----QAF-LENG----M-----KL-E
-D-------GV---EL-IIPRNGLYFIY--------VQ--AV--FETNQVKELT----GS
GD----------CV---------------------QSTD-L---SI-----SVQ------
RYSE-S-Y--P--------------VYV---SILS---------------TSRSL--CL-
-----------------------PKM---------KD-S----------FH----L-PLY
QGALFKLLKGDKLK-------VLI--------D------------PLEFVDDRKTFFGAF
AL
>o_Lepisosteus_oculatus_LOC102691380_XM_015339713.1 ..
NPAAH------------L-----M-AN-S----------------------SQQ------
--PGT-PLR-WLS----------------DM-D-----QAF-LQQG----M-----EL-S
AD-------GR---EL-LVPRAGLYFLY--------AQ--AT--FSSSSSSPGA----GG
P-----------CGGR----------P--------EP---L---SL-----QVE------
RHSP-S-Y--P--------------DFV---PLLS---------------AARSP--CP-
-----------------------PGG---------PG-R---------FWT----V-PLY
QAALFKLLGGDRLR-------VTA--------G------------PLGLLDDQKTFLGAF
AV
>P6_1_Protopterus_annectens_XM_044083250.1 ..
KPAAH------------L-----T------------------------------------
AVINEDKLN-FVS----------------DS-S-----LAF-LKDG----M-----KL-E
-N--------N---EL-VIPSDGVYFVY--------NK--VA--FQASG-----------
------------CGNDR-----------------------I----------IITCTG---
SRTS-DLY--P--------------DVV---PLFT---------------STKYA--CGG
RPH-----------------------------------E--------MGWL----Q-PFF
HGATVILHKGDRLS-------VTA--------Q------PL-----VNV-DAKNTYFGAF
AI
>CM7_1_Chelonia_mydas_XM_037913436.2 ..
SPAAH------------L-----I-GHPSTSGE---------------------------
------RLR-WRS----------------DV-D-----ASF-TQGG----F-----RL-A
-N--------D---SL-VVPASGMYFIY--------FQ--AS--FLGAA-----------
------------CPAG----------D--------EPLI-L---AH-----RVL------
LFSD-T-Y--P--------------QDV---PILS---------------AHKTA--CP-
-------------------G----------------R-A---------PWY----R-SLR
QGAAFALQKGDRLS-------TQT--------E-GE---AH-----LLGGQG-TLSFGAF
AL
>O15_1_Ornithorhynchus_anatinus_XM_039910897.1 ..
KPAAH------------L-----I-GDPSRPGS---------------------------
-------LL-WRD----------------NS-D-----HAF-LHHG----F-----RL-Q
-N--------N---TL-LVPSSGVYFVY--------TQ--TV--FSGPG-----------
------------CTEDG------QGTL--------APNY-L---SH-----EVL------
LFST-Q-Y--P--------------IHV---PLLS---------------AQKSV--CP-
-------------------GP---------------K-G---------PWI----K-SIY
QGAVFSLMAGDQLS-------TRT--------E-GV---SN-----LLLVPG-SVFFGAF
AV
>o_Homo_TNFSF1_LTalpha_NP_001153212.1 ..
KPAAH------------L-----I-GDPSKQNS---------------------------
-------LL-WRA----------------NT-D-----RAF-LQDG----F-----SL-S
-N--------N---SL-LVPTSGIYFVY--------SQ--VV--FSGKA-----------
------------YSP--------KATS--------SPLY-L---AH-----EVQ------
LFSS-Q-Y--P--------------FHV---PLLS---------------SQKMV--YP-
-------------------GL---------------Q-E---------PWL----H-SMY
HGAAFQLTQGDQLS-------THT--------D-GI---PH-----LVLSPS-TVFFGAF
AL
>o_Latimeria_TNFSF15_XM_006007194.2_BAHO01106654.1 ..
KSAAH------------L-----V-GKREDG-K---------------------------
-------LI-WVG----------------DV-D-----HAF-LRT-----M-----KL-V
-N--------N---SL-VIPEDGLYFVY--------SQ--VV--FRGSS-----------
------------CP----------------------YTL-L---TH-----EIL------
RFSD-S-Y--P--------------VEV---PLLS---------------ASKSI--CSI
E-----------------TGSHHHQH---------RP-H---------HWH----K-SIY
QGAVFSFNRGDKLS-------TLT--------E-HV---SL-----LDLEQG-KTFFGAF
AL
>PWGS_P_annec_JAGYFI010000027.1_658604660_658605052 ..
KSANH------------X-----V-GGTEAGTE---------------------------
-------LE-WQN----------------DV-D-----HAF-TKNG----M-----VL-E
-Q--------N---QL-VIPESGLYFIY--------SQ--VT--FKGPN-----------
------------CKG---------------------NSL-I---GH-----KIQ------
RYSE-A-Y--P--------------TKM---PLLS---------------TTKSI--CT-
-----------------------NSK---------ED-A---------MWS----K-SIY
QGAVFDLQKGDTLS-------TDT--------D-SI---IS-----VDRESD-KTFFGAF
AL
>o_Danio_rerio_TNFA_NM_212859.2 ..
KAAIH------------L-----T-GG-Y----------------------NSE------
--S-K-TLD-WRD----------------DQ-D-----QAF-SSGG----L-----KL-V
-N--------R---EI-IIPDDGIYFVY--------SQ--VS--LH--------------
----------ISCTSEL--------TE--------EQVL-M---SH-----AVM------
RFSE-S-Y--G--------------GKK---PLFS---------------AIRSI--CT-
----------------------QEPE---------SE-N---------LWY----N-TIY
LGAAFHLREGDRLG-------TDT--------T-TA---LL----PMVENDNGKTFFGVF
GL
>o_Danio_rerio_tnfb_NM_001024447.1 ..
KAAIH------------L-----H-GD-P----------------------SGQ------
--SLK-----WVG----------------GV-D-----QAF-QQGG----L-----RL-E
-N--------N---EI-IIPKDGLYFVY--------SQ--VS--YE--------------
----------TLCVEDVEGDGQKY----------------L---SH-----TIN------
RYTD-A-V--R--------------EKM---PLQN---------------SANSV--CQS
-------------------------L---------DG-K---------TSY----S-TIY
LGAVFDLFGDDRLS-------THT--------T-RV---GD-----IENNYA-KTFFGVF
AL
>o_Takifugu_rubripes_TNFA_NM_001037985.1 ..
KAAIH------------L-----E-GSFD----------------------EGE------
--NRKDQVE-WKN----------------GQ-G-----QAF-AQGD----F-----QL-D
-N--------N---TI-IIPKTGLYFVY--------SQ--AS--FR--------------
----------VTC-----GEGDKHSPG--------KSHIPL---SH-----RVW------
RYSD-S-I--G--------------TET---TLLN---------------AVRSA--CQN
S-AL------E-----------GGYS---------EG-Q---------SCY----N-AIY
LGAVFQLKMGDKLR-------TET--------N-QL---SE-----LETEEG-KTFFGVF
AL
>Add_Acipenser_ruthenus_LOC117433981_XM_034056461.2 ..
KAAAH------------L-----I-ADVTDDKK---------------------------
------AVT-WLN----------------DV-D-----QAF--ANG----I-----EN-T
-E--------D---KI-VVPRSGLYFVY--------SQ--VS--FKGQ------------
------------CKK-----------G--------QPVY-L---SH-----NIE------
RLAM-S-Y--T--------------EKR---NLLS---------------ASKTA--CV-
----------E-----------THGS---------SK-D---------IWY----K-SIY
QGAVFKLEKGDTLS-------TKT--------G-GV---DK-----LVVDGG-NSFFGVF
EL
>Add_Acipenser_ruthenus_TNFSF2_XM_034909934.1 ..
KAAAH------------L-----I-ADVTDDKK---------------------------
------AVT-WLN----------------DV-D-----QAF--ANG----I-----EN-T
-E--------D---KI-VVPRSGLYFVY--------SQ--VS--FKGQ------------
------------CKN-----------G--------QPVY-L---SH-----NIE------
RLAM-S-Y--T--------------EKR---NLLS---------------ASKTA--CV-
----------E-----------THGS---------SK-D---------IWY----K-SIY
QGAVFKLEKGDTLS-------TKT--------G-GV---DK-----LVVDGG-NSFFGVF
EL
>ADD_Polypterus_senegalus_TNFSF2_XM_039768687.1 ..
KPATH------------L-----Q-ASVSDASE---------------------------
-------LH-WRN----------------DV-D-----QAF-HVNG----L-----KL-Q
-G--------N---NL-LVPKTGLYFVY--------SQ--AS--FTGD------------
------------CKD-----------G--------ETVY-L---LL-----SIQ------
RKAI-S-Y--L--------------ENR---PLLS---------------SMKTV--CG-
----------D-----------AK-D---------SK-D---------VWF----K-SIY
QGAVFKLEKGDLLE-------TNI--------S-DV---SK-----LDTASG-KTFFGAF
HI
>X9_1_Xenopus_tropicalis_NM_001113671.1 ..
KLAAH------------F-----T-GAKEND-----------------------------
------KLV-WNK---------------YDP-D-----SSI-AEKM----L--------K
-D--------N---SI-VIPENGLYFVY--------TQ--VS--FTGPD-----------
------------CQR--------------------DPLH-L---TH-----TVNI-----
KPES---Y--P--------------KND---PILT---------------SMKTV--CEV
R----------------------------------SG-S---------AWF----Q-SIY
EGGIFNLEKGSVIS-------TET--------E-HT---EL-----LDDDKESKIYLGIL
AV
>X9_Xenopus_tropicalis_NM_001113678.1 ..
KPAAH------------L-----E-A------NP--------------------------
--FIKNSLN-WRS----------------DL-D-----NSF-ICCG----L-----LL-N
-N--------N---TL-HITKNGLYFVY--------TQ--AT--FSGNT-----------
------------CLEG-------------------DSIF-L---SH-----SVVL-----
DSKQFA-------------------EKT---SLLS---------------AQKTA-CKTS
-----------------------------------------------VLWS----R-SIF
LGGTFALENGDILY-------TVTQ-------G-QN---HLAL-------YPGEAYFGLY
AL
>RTWGS_Rhincodon_typus_LVEK03007534_56727 ..
-------------YFSGL--KNVT------------------------------------
--QNSSKLE-WVS-------------------GSS---------------I---------
-N-------SSH-----SITEKGNYFVY--------VQ--VT--FKGQCLHEDL-L----
----------------------------------------L--KTTLCK-KEMKI-----
HDKE---------------------------LLVTSVSV------------------CEN
A------------------------T---------HG-----------KWT----R-TLS
QAAIFYFEKGDNIH-------INT--------T------TM---EYVDFYHHYNNIFGIY
RL
>Petromyzon_marinus_PIZI01000007.1_2595558_2595214 ..
AIADHAETA--------L------------I-----------------------------
----------WAC-------------------DAS---ESL-LRGG----L-----SCAS
-N--------N--TTL-RVPMRGMYVAH--------AQ--VT--MTCKQSGGMIGV----
----------------------------------------L--PSA-----RLVT-----
GSDS--------------------GGEM---ALAHLS-------------------GCVG
K----------------------------------DG-----------------YA-TMQ
LRRIFELVAGDEVS-------VMV--------T-QAQ--RLHS-------AFKLTYFDLH
LL
>Lethenteron_camtschaticum_APJL01040655.1_7201_6857 ..
AIADHAETA--------L------------I-----------------------------
----------WAC-------------------DTF---ESL-LRGG----L-----SCAS
-N--------N--TAL-RVPMRGTYIAH--------AQ--VT--MSCKQRGGKIGV----
----------------------------------------L--PSA-----RLFA-----
GSNS--------------------RREL---ALAHLS-------------------GCVG
N----------------------------------DG-----------------FA-TIQ
LRRICELVAGDEVS-------VMV--------T-DAQ--RLHS-------SFKLTYLDLH
LL
>Leth_reissneri_JADLOY010000008.1_14429998_14443039 ..
AIADHAETA--------L------------I-----------------------------
----------WAC-------------------DTF---ESL-LRGG----L-----SCAS
-N--------N--TAL-RVPMRGTYIAH--------AQ--VT--MSCNETGGKIGV----
----------------------------------------L--PSA-----MLVA-----
RSNS--------------------RREL---ALAHLL-------------------GCVG
N----------------------------------YG-----------------FA-TIQ
LRRICELVAGDEVS-------VMV--------T-DAR--RLQS-------SFKLTYLDLH
LL
>Ent_tridentatus_JAAVTP020000006.1_11414219_1141458 ..
AIADRAETA--------L------------I-----------------------------
----------WAC-------------------DTF---ESL-LRGG----L-----SCAS
-N--------N--AAL-RVPMRGMYIAH--------AQ--VT--MSCNQTGGKIGV----
----------------------------------------F--PSA-----RLVA-----
ESNS--------------------RREL---ALAHLS-------------------GCVG
N----------------------------------YG-----------------FA-TIQ
LRRICELVAGDEVS-------VMV--------T-DAR--RLHS-------SFKLTYLDLH
LL
>Petromyzon_marinus_NC_046082.1_994245 ..
TPIAH------------L-----T-------------------------------LAHNK
GTXSVKALQ-WDC--------------KVTH-GDVL------LSGG----M-----KCDK
-D--------K--RHL-IVPKKGTYSVT--------AR--IT--FHCHDPL---------
----------------------------------------VT-PTA-----SIMV-----
LSKN---YNLPR-------------------ELVKSY-------------AFGSV-----
-------------------------T---------KG----------TVW-------TSL
FWGLHKLNALDSIS-------VNV---------------SV---ETVTA-KNELTYINVY
LL
>Lethenteron_camtschaticum_WFAB01000337.1 ..
TPIAH------------L-----T-------------------------------LAHNK
GTXSVKVLQ-WDC--------------KVTH-GDVL------MSGG----M-----KCHN
-D--------K--RHL-IVPKKGTYSVT--------AR--IT--FHCRNPT---------
----------------------------------------VT-PTA-----SIMV-----
LSKN---YNLPR-------------------ELVKSY-------------AFGPV-----
-------------------------T---------KS----------TVW-------TSL
FWGLHKLNALDSIS-------VNV---------------SV---ENVTA-KNELTYINVY
LL
>Leth_reissneri_JADLOY010000121.1_14556176_14555787 ..
TPIAH------------L-----T-------------------------------LAHNK
GTXSVKVLQ-WDC--------------KVTH-GDVL------MSGG----M-----KCHN
-D--------K--RHL-IVPKKGTYSVT--------AR--IT--FHCRNPT---------
----------------------------------------VT-PTA-----SIMV-----
LSKN---YNLPR-------------------ELVKSY-------------AFGPV-----
-------------------------T---------KS----------TVW-------TSL
FWGLHKLNALDSIS-------VNV---------------SV---ENVTA-KNELTYINVY
LL
>Ent_tridentatus_JAAVTP020000070.1_376937_376554 ..
TPIAH------------L-----T-------------------------------LAHNK
GTXSIKALQ-WDC--------------KVTH-GDVL------MSGG----M-----KCDK
-D--------K--RHL-IVPKKGTYSVT--------AR--IT--FHCHNPP---------
----------------------------------------VT-PTA-----SIMV-----
LSKN---YNLPR-------------------ELVKSY-------------AFGSV-----
-------------------------T---------KS----------TVW-------TSL
FWGLHKLNALDSIS-------VNV---------------SV---ETVTA-KNELTYINVY
LL
>Petromyzon_marinus_XM_032946833.1 ..
FPRGHL-----------A----VT-EVANT------------------------------
--PGTNTTK-WNCTFTIHGESFLLGGMRCED-D---------------------------
-M--------R---KV-TVPLDGIYNVH--------AR--VT------------------
----------------------------------------------------LTC-----
KTNI-E------------------QSA----TLVVQCDSYR----LPRDLSTVISPTCG-
------------------------------------V-HQRT-------------T-VAL
IFGLFELKANCKLS-------VTL--------S-HI---ES---LRIG---DKYTSMDVY
MV
>Lethenteron_camtschaticum_APJL01040659.1_18999_186 ..
FPSAHL-----------T----VA-GLPST------------------------------
--XGTNTTK-WNCNFTIHGESFLLGGMRCED-D---------------------------
-M--------R---KV-TVPLNGIYNVH--------AR--IT------------------
----------------------------------------------------LIC-----
NKTM-E------------------QSA----TLVVQSDNYR----SPRNLSTVIVPTCG-
------------------------------------V-RQHT-------------T-VAL
IFGLFELQANCKLS-------VAL--------S-HP---ES---LRIG---DIFTSLDVY
MV
>Leth_reissneri_JADLOY010000008.1_14396706_14397110 ..
FPSAHL-----------T----VT-GLPFT------------------------------
--XGTNTTQ-WNCTSTIHGESFLLGGMKCED-D---------------------------
-M--------R---KV-TVPLDGIYNVH--------AR--LT------------------
----------------------------------------------------LIC-----
NKTM-E------------------QSA----SLVVQSDSYQ----DPRYLSTVIAPKCG-
------------------------------------V-DQRT-------------T-VAL
IFGLFELQANCKLS-------VAL--------S-HP---KS---LRIG---DKYTSLDVY
MV
>Ent_tridentatus_JAAVTP020000006.1_11387197_1138759 ..
FPSAHL-----------T----VT-GLPFT------------------------------
--XGTNITQ-WNCTSTIHGESFLLGGMKCED-D---------------------------
-M--------R---KV-TVPLNGIYNVH--------AR--LT------------------
----------------------------------------------------LMC-----
NRTM-E------------------QSA----SLVVQCDSYL----DPRDLSTVIAPKCG-
------------------------------------V-DQRT-------------T-VAL
IFGLFELKTNCKLS-------VAL--------S-HP---KS---LRIG---DKYTSLDVY
MV
>Ent_tridentatus_JAAVTP020000006.1_11339146_1133874 ..
LPSAHL-----------L----AL-WEHTG------------------------------
--XGTYTTN-WDCNFTIHGESFLLGGMRCED-D---------------------------
-M--------R---KV-TVPLDGIXRVY--------AR--IT------------------
----------------------------------------------------LAC-----
KTNF-E------------------QSA----TLVVNSDSYR----LPQNLSTVIVHKCE-
------------------------------------Y-DSRK-------------T-VAL
IFGMFELRANNTLS-------LAL--------S-DP---SL---LRFG---YEYTSLDVY
MV
>o_Danio_rerio_LTA_XM_009291801.3 ..
IDYIRL-----------LKDKKKI------------------------------------
----------WICTQP----------CKSKR-------------------L-----KL--
-N--------N--SSV-EIASTGLYHIH--------AQ--VG--FKRHESTQE-------
-----------------------------------TKKT----PQK----NTINLI----
KNKGLS-----------------AQKKL--SEVIS-------------------------
---------------------------------FEPG--------------------TLR
LIRLVKLKEGDSIS-------LDINY------Q-NQ-SMSLLE-------DEYHTYWEII
LL
>ADD_Xenopus_ltropicalis_XM_002934170.4 ..
SSKAKW-AP---DSNTWL------------------------------------------
----------WRP----------------KKCS-----------------L-----EWLK
AN--------N--STV-EINITGFYMIH--------IQ--VS--YSVSLQNG--------
----------------------------------------MVPKSQIEL--KVLC-----
DGSSQK-------------------------NIIR-------------------------
-------------------------EVF-----FTDAANQKK---------------IVT
LDASALLMKGNKIQ-------LHIEG-----HT-NA---ILV--------HDSLTFWEIN
AI
>o_Homo_TNFSF7_CD27L_NP_001243.1 ..
LQLNHT-GP---QQDPRL------------------------------------------
----Y-----WQG-------------------GPAL-GRSF-LHGPE---L---------
-DK-------G---QL-RIHRDGIYMVH--------IQ--VTLAICSSTTASRH------
-----------------------------------HPTT-L----------AVGIC----
-----S----P------------ASRSI---SLLRLSFHQ----------------GC--
---------------------------------------------------------TIA
SQRLTPLARGDTLC-------TNL--------T-----GTL-----LPSRNTDETFFGVQ
WV
>O16_1_Ornithorhynchus_anatinus_XM_029051129.1 ..
LLLNH---S---DG---L----PV------------------------------------
-----KRLQ-WMG--------------GAQQ-G-----RSF-VQG-----M-----EL--
-TA-------G---NL-KVLQGGIYYIY--------IQ--VT--LSNCS-----------
----------------------------------------LG-PERTL---SIKV-----
HTPQWS------------------------AKLLSHEFG-R---------------SC--
---------------------------------------------------------SLF
MGGQFLLSSQDVLE-------VEC----------NS--------PEVPWGGRDETFFGAF
LV
>o_Lepisosteus_oculatus_LOC107077552_XM_015348906.1 ..
LLTAHF-GD------AAI----ES-------------F--------------------SA
DPDGKFIIA-WED----------------EN-G---------MPSQN---F-----TL-H
-N--------G---HL-QIHHDGLYFLY--------TQ--IS--LQTISPAN--------
----------------------------------------IY---------TVEV-----
WRKT----------------G---VEEV---VLLG-------------------------
-----------------------------------RSFNHTG---------GPFLS-STY
TGRQFKLSANDKIY-------VKC--------TKHA---------KINT-DSQKTFFGIY
MV
>o_Danio_rerio_TNFSF18_NM_001128818.1 ..
YPGKKID----------L----MT-------------------------------FTPNW
ENTDVELLQ-WNT-------------------------------------V---EERFIK
GE--------G---QL-TVTQGGAYFLY--------LQ--VT--LDSRKKENHT------
----------------------------------------I----------TVQT-----
QKQN---------------------------VILK-------------------------
------------GYI--------------------NG---------------SNLS-SGF
LATGIYLDDDDTFN-------VTC--------KPKA---KIQN-------SHIETYMGVI
KL
>o_Latimeria_NW_005819215.1 ..
VPSAH------------L-----T-AVYQGNAXG--------------------------
--S---------------------------M-S-----KSY-FRNG----M-----DL-E
-T--------NS-ESL-VMPKDGYYYIY--------MQ--VA--IREN------------
------------CTSH-------------------SS---------------LKL-----
IAKSNK-------------------RET---SLLR---------------KDFSS-ICHV
-----------------------------------------------IGHQ----S-SGY
IGGQYLLSKDDEVK-------VSIE-------P-PR---KVID-------DQQETFFGIF
MV
>ADD_P_senegalus_LOC120541202_XM_039772623.1 ..
VKSDL------------P-----S-GFFTEGRKG--------------------------
--EVKEKIS-W-------------------K-Q-----KPG-MLSN----V-----NL-I
-N--------D---SL-QIPKDGLYYLY--------TK--IS--LVKN------------
------------TTGN-------------------ESNT-S---RH-----FIKV-----
KRMDGS---DE-------------TDES---LLLT---------------VDIID-GG--
------------------------------------------------PHQA--ST-SGY
IGGQFLLNAGDLVY-------VNCY-------P-PA---KIDS-------NDSETYFGIY
ML
>Add_Acipenser_ruthenus_LOC117966855_XM_034913620.1 ..
KVDGH------------V-----S-GFFGAKSKA--------------------------
--EGNQKIL-W-------------------I-N-----KPN-MLRR----M-----TL-E
-E--------G---AV-KIPQSGLYYLY--------TQ--VS--VLRN------------
------------ESSN-------------------NTTE-Q---EQ-----LVKV-----
MRDMGE-------------------EKA---VLLR---------------RDFTV-KA--
------------------------------------------------GWRV--PT-SGY
IGGQFLLDEGDKIF-------VTLE-------K-EA---KVKE-------DDQETFFGIY
ML
>O13_1_Ornithorhynchus_anatinus_XM_039914348.1 ..
---------------------WQA------------------------------------
----------WQDPNG----------HP----GG---HQNLIFKADIG--M-L-ATSY-R
-NKYQSMKVEN---NLVLIPCDGPYLVY--------LK--VH------------------
-----------------------------------SSKL-L----------TITI-----
RYRN--------------------GEKL---SALNL------------------------
-----------------------------------SN--------------------DVD
YVTVASLMFKDKLS-------LEV--------T-DT--R-----------NCTEHITGEL
GL
>Gallus_gallus_XM_040677954.2 ..
---------------LQL----WT------------------------------------
--PHSDKVK-WTY---------------IRYTGQSIAGVAMNLSAEFT-SIPVI------
-N--------G---SI-MIPCDGLYVVS--------LKGVLSPDLEKSS-----------
----------------------------------------L----------KLMM-----
KNTE--------------------SKNA--APLWERDVQN--------------------
-----------------------------------SS------------------N-AVD
LITMLYLFAQNNII-------LST--------SSNA--------------TIQCLTFSLV
LL
>o_Homo_TNFSF4_OX40L_NP_003317.1 ..
LQVSHR---Y--PRIQSI----KV---------QFTE-----------------------
----------YKK----------------EK-GFI-------LTSQKEDEIM----KV-Q
-N--------N---SV-IINCDGFYLISLKG---YFSQ-EVN------------------
----------------------------------------I----------SLHY-----
QKDE-E-------------------------PLFQLKKV---------------------
-------------------------------------------------------R-SVN
SLMVASLTYKDKVY-------LNVT-------TDNT---SLDD-FHVNG--------GEL
IL
>CM13_1_Chelonia_mydas_XM_043520856.1 ..
LGFLHPPTT---PKSQWI----EV------------------------------AATGYV
PKEKRINIS-WNR-------------------GT----------------M---------
-N------VSN--LSI-PIYCDGFYLVSLKGAIKVMGQKNVS------------------
----------------------------------------L----------SLKVY----
KRSQ-E-------------------------SILRVKVT---------------------
-----------------------------------EE--------------------VVD
SVTVSEMRYKDEVY-------LEAYI--------DA--------------NYKDLTLGLF
LL
>RTWGS_Rhincodon_typus_LVEK03006578.1_315984 ..
MLVIHAKAVGVAGDKVKLNSE-ST------------------------------------
----------WVR-----------------------------------------------
-N--------N---TI-MVPCDGLYLVY--------AR--IS------------------
---------------------------S-------GTKSHL----------TIRM-----
KATS-D------------------SDET--WLLVNA------------------------
-------------------------------------------------------K-ETS
PVVMYQLRMNNSIH-------MTV--------QQNG---SF---------DKAESYLGIA
LF
>CaM_Callorhinchus_milii_AAVX02013886.1_4400 ..
FIVIHASAETGX-GMISLNSDEKT------------------------------------
----------YFK-----------------------------------------------
-N--------N---SI-IIPCDGIYVVY------------VL--VASSQKTG--------
---------------------------------------------------VVKI-----
EKKQ--------------------GKAK--WNLRN-------------------------
------------------------------------------------------ITFNTP
LVMMNSLRRDEGIY-------LMT--------TENA---NI---------TESETFLSIV
LL
>o_Latimeria_LOC102360292_XM_006013505.2_XP_0060135 ..
AGSAH------------L----TT----------------------------------RH
VKVEPRTME-WIV---------------TAGMG-----NVL-LGAH----F-----LY--
-N-----DTTH---SL-QILKDGVYFIY--------AQ--LE--LRCVAEP---------
------------CN---------------------SNET-V----------TLAV-----
TSASFN---------------RIMEVEI---LLMD-------------------------
-----------------------------------SK----------------DVN-MKF
SATLFHLHRGDELS-------VKLE-------T-KSK--SVINEWQM---DQKRTYFGAF
RN
>P4_1_Protopterus_annectens_XM_044084712.1 ..
QSSAH------------L----EA----------------------------------VN
FEIKDGIME-WHD--------------DARK-GFNI------LGSD----F-----KY--
-N-----TTSK---QL-HVLKDGVYYVY--------AQ--LS--VHRVLEHD--------
-----------------------------------AIHTPV----------IMTVC----
REGS--------------------QRQCNKFLVIK-------------------------
--------------------------------LPASATQGQDLL-------------SKF
TAAVIHLSAGDKLF-------VELSGP-----S------TI--AWQLS--QEGTNFFGLF
RV
>o_HOMO_TNFSF9_4_1BBL_NP_003802.1 ..
GMFAQ------------L--------------------------------------VAQN
VLLIDGPLS-WYSDPGLA--------------GVS-------LTGG----L-----SY-K
ED-------TK---EL-VVAKAGVYYVF--------FQ--LE--LRRVVAGE--------
-----------------------------------GSGS-V----------SLALHLQPL
RSAAGA-------------------------AALA----------------------LTV
DLPP------A------------------------SS-EARNSA-------------FGF
QGRLLHLSAGQRLG-------VHLH-------T-EA---RARHAWQL---TQGATVLGLF
RV
>O14_1_Ornithorhynchus_anatinus_XM_007672700.2 ..
IPGAH------------L--------------------------------------IAKD
LVLQSGTLS-WDS--------------NDRLTGVI-------MTSD----F-----SY--
-D-----DKTK---EL-EVKRAGIYYVY--------IQ--LA--LKRVLLSD--------
-----------------------------------SEESNV----------TISIH----
RTWD-N------------------RSEL---SLTTHL-----------------------
-----------------------------------KG-ETPDSV-------------SKF
SASLLSLHTGARLH-------VNL--------T---V-PHALHGWQLN--EEKVNFFGLF
RV
>CM17_1_Chelonia_mydas_XM_027820716.3 ..
EAGVQV-----------L----PT-----------------------------------S
DVIEDRVMGFYHA-PGID--------------GVV-------FSSN----F-----EF--
-N---YHDTSH---KL-EVKVGGLYFIY--------AQ--LA--VKCIAKCS--------
-----------------------------------KKQT-V----------ELII-----
KQVSGG-----------------TDSRV---LTIS-------------------------
--------------------------------LHLSS-KSEETM-------------SKF
SAVLRPLKKGDSIY-------VKMD-------T-NKT--DIEN-WQLDQTNKKDNFFGLF
RL
>TSA_Lepisosteus_oculatus_XM_015348916.1 ..
IAYVH------------------A----------------------------------DT
GKISNQSMK-WRS---------------VRS-----------AGGNPVGTLF----TF--
-N-----QITG---VI-SPTVEGMFYLY------------VDLVLTCTA--N--------
------------CKSGS-----------------------V----------TVTF-----
MNKN-D-------------------------VVLD----------------------CRI
DIPD-----------------------------TFDT------------------Q-VQK
CWNITTLSSHSQLHA-----SMKVDT----EQS-DW---KL---------DENRSGFGIF
LI
>o_Takifugu_rubripes_LOC105417646_XM_011612517.1 ..
ENFVY------------L----DA----------------------------------KS
SDLTNSTMP-WEV---------------VDY-GEGT------SKGN----LF----EF--
-N-----QKQN---AL-QTKQAGMYFIY------------VVLNLTCTHRDN--------
------------CTPGR-----------------------L----------HVQV-----
GDKL-T---------------------------------------------------CEV
EL---------------------------------QS-EPRV---------------TKK
CWTVSKVEREKLLT------QMTVPKT---GLT-NW---KL---------ELKGSGLGMF
LV
>o_Danio_rerio_LOC103909543_XM_009296078.3 ..
QNFAY------------L----EA----------------------------------TK
SELKNESMH-WKP---------------VKY-GEIQ------TVGS----LY----SF--
-N-----EVQH---VL-TVKEQGSYFLY------------VTLTFSCTH------V----
------------CDPAQ-----------------------F----------DVTFP----
KDTS---------------------------PAVKSGDQHPSPWL-----------TCSV
RLSQ-----------------DKGRE---------NA------------------SVTKT
CWNVVTFPENENRL-------LAIAKIVLEGKQHNW---KL---------ELNHSGFGIF
LI
>CaM_Callorhinchus_milii_JW878705.1 ..
QYSVHL-----------L------------------------------------------
PGYENKVLK-WAYVPGI---------------G-----HNH-MGSG----F-----EL--
-T--------G--ERL-SVSKEGLYYVY--------LK--VA--LKCSVKN---------
-----------ECKEHR------------------VSAQ-V---NH-----CVAS-----
QDKPCT--------------D----------SILK-------------------------
----------------------------MTVKLAKGG-EDGV---------------FGF
EGTLVKLSPNEPIH-------INVTEE----DSAHS---------HVTI-NRDETYFGAF
LV
>RT28_1_Rhincodon_typus_XM_048617760.1 ..
KFAVHI-----------L-----------------------------------------A
EFDHNKTVR-WSTTPGL---------------G-----WNH-LGSG----F-----RF-E
-N-----------QKL-QTTRDGMYYVY--------AK--LK--VYCSVVN---------
-----------ECKNS-------------------SPVK-L----------DIT------
---------------------HCI-ENVC-SSILS-------------------------
----------------------------TEMKVSQEQ-EQLV-------------A-FGY
SGTLVQISSKGFMQ-------AKIE--------------GLQQEDNVMP-DIEHIYFGAF
LI
>Leucoraja_erinacea_XM_055664275.1 ..
KYAAHL-----------L-----------------------------------------A
QIDYNKTVT-WAATNGL---------------G-----NSY-LGSG----F-----RF-D
-N-----------QEL-HSTRGGMYYVY--------AK--LK--VICSVAN---------
-----------QCHKS-------------------TPIK-L----------DVS------
---------------------HCTGTNEC-APILS-------------------------
----------------------------MEVKMLSEA-ED---------------A-FDQ
SSTLVHITAKSWLQ-------VKIQ--------------GLEQ-KYITL-DHEHIYFGAF
LI
>o_Homo_TNFSF18_AITRL_NP_005083.2 ..
PCMAKF-GP--------LPSK---------------------------------------
----------WQM-----------------------------ASSEPP-CV---------
-N-----KVSDW--KL-EILQNGLYLIY--------GQ--VA------------------
------------------------PNANY------NDVAPF----------EVRLY----
KNKD-------------MI-----------QTLTN-------------------------
-----------------------------------KS------------------K-IQN
VGGTYELHVGDTID-------LIF----------NS-EHQV---------LKNNTYWGII
LL
>O9_1_Ornithorhynchus_anatinus_XM_003430859.4 ..
TCWAK--AT--------L------------------------------------------
ENSQEELLWNWQT-----------------------------IPNHMNYCI-----KSSQ
-D--------K--KKL-EILQEGLYLIS--------GQ--VA------------------
--------------------------SN-------SEYT-I--GKHF----SVQL-----
RNQE---------------------------IVLKH------------------------
---------------------------------PKES-NMSDP--------------KLY
LDCLHHLHKGDTIF-------LEF--------N-NP--------KYINK-EPNNTFWQIL
FM
>CM9_1_Chelonia_mydas_XM_027823574.3 ..
ICWAH--AT--------L----PS------------------------------------
-EDRDGYII-WKW----------------NLTDC----SSF---------I--------R
-N--------GSDQKL-EILQSGMYFIY--------AQ--VTR-IKTITAY---------
----------------------------------------F---TM-----TLY------
RDQN---------------------------ILLNQM------------TGTNSG-----
-------------------------E---------DT------------------A-SIN
FGRPYFLSKGEKLF-------CKV--------N-NGL-GHIS--------TENQTYWGLY
KM
>AM9_1_Alligator_mississippiensis_XM_019486515.1 ..
ICWVH-----------------AT------------------------------------
----------WPS----------------NSTGIV--RWKWNMTNCSN-SV----QNITE
-N--------NH-DML-EILQDGLYFVY--------SS--VHR-LNSIDDDN--------
----------------------------------------F----------TIML-----
HSKN---------------------------YLLDKVTGPK-------------------
----------------------GGDT---------SS--------------------TIS
FGRPHLLKKGERLY-------LLF----------NN---NL-----MYI-SRNITYWGLF
RM
>P3_1_Protopterus_annectens_XM_044085216.1 ..
REKYR------------L-----SLTGN--------------------------------
GINGSGIIE-WQP----T--------CKTSCYN-----MTS-MTTG----V---------
---------------V-VVPRNGWYFVH--------AQ--ITMDFDPESPK---------
----------------------------------------F---TV-----RLQI-----
HEEN---FCLNQ-------------------RTLG-------------KISCSPKDDCSA
---------------------------------------------------------SIY
ITRLYPLKERDILY-------VQL----------ND---NN----DLKLDKN-FTFFGLI
EL
>o_Latimeria_BAHO01448685.1_1909_2265 ..
RMHSH-------PKIAKL------------------------------------------
-AFSNGELN-WTP----------------RILGC--------------------------
-N-----SKDNVTQKL-VVPRDGVYFVY--------TQ--VSI-FQSTFQDK--------
----------------------------------------LF---------TVQL-----
RKNG-S-------------------------EIINKQ-------------SLYMANNCLT
CFP------------------------------------------------------SVY
LGRLVQLKAKESLS-------VRADF------N-NS--TTL---------NKEDTFFGYF
EL
>CaM_Callorhinchus_milii_XM_042335784.1 ..
RCSTHW-----------------TASSSSPNNE---------------------------
------KLA-WIN----------------ET-G-----QAF-TGNC----T-----EY--
-N-------ENE-QSL-QIKKNGNYFVY--------VQ--VT--FKDV------------
-----------------------------------SNVE-F----------IIKY-----
DDM----------------------------EILRN--------------SREAK-----
------------------------YP---------GS------------------K-SVY
FGSIYQLREDTKIF-------IKA----------NT--------LSIKY-GEEMTFFGLF
EV
>RT21_1_Rhincodon_typus_XM_048602381.1 ..
KCATHWTVA--------SPDSNET------------------------------------
--DEDQALA-WQN----------------RT-G-----QVF-TGDC----T-----VY--
-N-----TTDK---SL-EIKSDGYYFIY--------VQ--VM--LKANW-----------
-----------------------------------RSVK-F----------ILNM-----
DGKN---------------------------EIERN--------------ARTSS-----
------------------------EL---------RS------------------N-TVI
FGSTYRLRRGTKVL-------VKS----------NP--------KYVLV-QETDTFLGLF
QL
>Leucoraja_erinacea_XM_055642460.1 ..
KCITRWTSA--------LLKDQET------------------------------------
-RGEEVVLA-WET----------------KV-G-----LAF-TGDC----T-----AY--
-N-------EK---SL-EIKKPGVYFIY--------FQ--VM--FHESG-----------
-----------------------------------SNVT-F----------VMDF-----
NGV----------------------------KIVQN--------------SQQVL-----
------------------------ER---------GS------------------K-AVF
FGSAYKLNEGTKIF-------VKS----------NP--------KHILL-RESETFIGLF
EL
>Leucoraja_erinacea_XM_055659940.1 ..
KPRAH------------L-----T-AKET-------------------------------
-RGELSILQ-WED----------------KN-G-----LAF-TIGD----I-----NY-R
-N--------R---SL-VISTDGDYFVY--------SQ--VS--FRGMG-----------
-------------------------SS--------KCEF-I---THTVIKH---------
---E-T-Y--P--------------EPT---SLLT---------------STKSI--CD-
-----------------------------------VE-S---------PWF----V-ANY
LGAVFQLKKGDRLV-------VQV--------S-NV---AQ-----VDFTTEHKTFFGAF
LL
>RT18_1_Rhincodon_typus_XM_020531692.2 ..
KPRAH------------L-----T-AKLT----------------------SVGG-----
IEGQYSTLQ-WED----------------KN-G-----LAF-TEGQ----L-----SY-Q
-N--------P---AL-IIPRQGTYFVY--------SQ--VS--FR--S-----------
-------------------------SS--------RVKN-I---TH--ISHIIT------
KLTS-S-Y--P--------------EPT---HLLS---------------STRSL--HG-
-----------------------------------NQ-N---------RWQ----V-TIY
LGAIFQLQKGDRLV-------VNV--------S-NV---NQ-----VDFTNDHKTYFGAF
LL
>CaM_Callorhinchus_milii_XM_007909635.2 ..
KPRAH------------L-----T-VKTV----------------------ESND----M
TDGDYPALG-WED----------------RH-G-----LAF-TKGD----L-----SY-Q
-N--------K---FL-LIPQTGFYFVY--------SQ--VL--FRGLE-----------
-------------------------NQ--------RCEK-I---IH-----IVT------
KLTP-S-Y--P--------------EPM---KLLS---------------STQTI--SE-
-----------------------------------KS-D--------YKWS----V-PIY
LGAMIQLEKGDRLM-------VNV--------S-SV---AL-----VDHTNEHKTFFGAF
LL
>P8_1_Protopterus_annectens_XM_044058821.1 ..
LPMAH------------L-----T-ATKT----------------------NDYP-----
SENWDPALE-WED----------------KD-G-----LAF-TSG-----M-----KY-H
-N--------K---AL-EIPKDGYYFVY--------SQ--VT--FRAVE-----------
------------EINKSIS------KT--------NSPY-A---TQ-----IIT------
KIKP-S-Y--P--------------DPI---KLLK---------------GETSI--PA-
----------------------SQQ-----------------------NWR----Q-TVS
LGAMFKLEEGDRLL-------VNV--------S-NV---SL-----VDYSNEYKTYFGAF
LL
>AC8_1_Anolis_carolinensis_XM_008120757.2 ..
KARTH------------L-----A-GAQK----------------------QSSC-----
MPGSLPILY-WRN----------------DR--------TH-EEDT----I-----TY-S
-D--------G---YL-TVPETGDYFVY--------TQ--VS--YRCPD-----------
------------GKCENLEKC-MINPS--------EKTI-I---TQ-----IIS------
KISS-S-Y-GS--------------EPK---QQLI---------------TSTSI--GE-
----------------------KEM------------------------WK----K-TLY
LGGILELRERDKLM-------VNV--------S-NP---EL-----VDIALPAMTFFGAF
LI
>Gallus_gallus_XM_046901786.1 ..
KPRAH------------L-----T-VKKQ----------------------EPSS----T
TGSHLPILQ-WED----------------KR-G-----LAF-TKNN----L-----SY-S
-S--------N---AL-VIPVSGDYYVY--------AQ--VT--FRGPSDT---------
-------------------------SS--------KTSS-V---TA-----VIT------
KVTD-S-Y--P--------------EPT---QLLT---------------STKTL--SE-
-----------------------------------ER-N---------NWF----Q-PIY
LGAVVSLEIGDKLM-------VNV--------S-DI---KL-----VDYTKEHKTFFGAF
LL
>AM8_1_Alligator_mississippiensis_XM_019475953.1 ..
KPRAH------------L-----T-VKKQ----------------------DSQY----A
ERNQFPVLQ-WED----------------KR-G-----LAF-TKNN----L-----NY-T
-N--------K---SL-VIPEAGDYFIY--------AQ--VT--FRGPIPD---------
-------------------------PS--------NTAS-V---TQ-----IIT------
KVTD-S-Y--P--------------EPT---QLLT---------------GTKTL--CEN
-----------------------------------TE-N---------QWV----Q-HIY
LGAVLHMLEGDRLM-------VNV--------S-DI---RL-----VDYTKEHKTFFGAF
LL
>CM8_1_Chelonia_mydas_XM_007057271.4 ..
KPRAH------------L-----T-VKKQ----------------------DLSP----P
MGDQFPVLQ-WEH----------------ER-G-----LAF-TKNN----M-----NY-T
-N--------K---SL-VIPKAGDYYIY--------SQ--VT--FRGSTPN---------
-------------------------HS--------KPGS-I---TQ-----IIT------
KVTD-S-Y--P--------------EPT---QLLT---------------ATKTL--CE-
-----------------------------------MG-N---------NWF----Q-PIY
LGAVLFMEEGDRLM-------VNV--------S-DI---QW-----VDYTKEHKTFFGAF
LL
>O7_1_Ornithorhynchus_anatinus_XM_029062716.1 ..
MKQLH------------L-----S-T-------------------------ESCS----N
VKDQFPILL-WEH----------------DL-G-----LAF-IKNR----M-----NY-T
-N--------K---FL-VIPESGDYFVY--------SQ--VT--FRGTTPE---------
------------CGKITQL----NRSS--------KPXY-I---TQ-----IIT------
KVTD-S-Y--P--------------EPT---KLLT---------------GTKSV--CE-
-----------------------------------IG-S---------SWF----Q-PIY
XGAVFSMQEGDKLM-------VNV--------S-DI---SL-----VDYTKEDKTFFGAF
LL
>o_Homo_TNFSF15_VEGI_NP_005109.2 ..
KPRAH------------L-----T-VVRQ----------------------TPTQ----H
FKNQFPALH-WEH----------------EL-G-----LAF-TKNR----M-----NY-T
-N--------K---FL-LIPESGDYFIY--------SQ--VT--FRGMTSE---------
------------CSEIRQA----GRPN--------KPDS-I---TV-----VIT------
KVTD-S-Y--P--------------EPT---QLLM---------------GTKSV--CE-
-----------------------------------VG-S---------NWF----Q-PIY
LGAMFSLQEGDKLM-------VNV--------S-DI---SL-----VDYTKEDKTFFGAF
LL
>X8_1_Xenopus_tropicalis_XM_002935201.4 ..
KPRAH------------L-----T-GKKQ----------------------YS-------
YVSKDQALQ-WEN----------------SN-G-----LAF-TNNG----M-----NY-T
-N--------E---GL-EIPKTGYYFVY--------SQ--VT--FRLPTY----------
-----------TAGK----------KS--------KTEH-V---SL-----TVK------
KITS-K-Y--P--------------EPE---KLIS---------------GAKNV--NE-
-----------------------------------NE-S---------EGY----R-PIY
LGALLLLEAKDQLI-------VEV--------S-DI---QL-----VDVTVEHKTFFGAF
ML
>o_Latimeria_LOC102361400_XM_014498535.1_XP_0143540 ..
RPKAH------------L-----T-AKPT----------------------------PPQ
SGPGKPSLQ-WED----------------HL-G-----IAF-TEDG----M-----KY-E
-D--------G---SL-VIPRNGDYFVY--------AQ--VT--FRASLREEN-------
-----------------------KGKQ--------QIQH-V---SQ-----CVT------
RMAR-G-Y--P--------------EPS---EILS---------------GSKSF-----
-----------------------------------NE-T--------GNWY----E-TIY
LGAAFQLREGDKLF-------VNV--------T-DL---AL-----VDFYKDHKTFFGAF
AL
>ADD_P_senegalus_LOC120535120_XM_039762717.1 ..
LSTAH------------V-----T----------------------------------AV
MNDRNNTLS-WEP----------------EQ-G-----YAF-TKG-----I-----RY-Q
-N--------K---AL-VIPSKGEYYVY--------AQ--IL--FYHMYEEKP-------
-----------------------------------KART-L---SF-----NIC------
KETD-K-Y--P--------------EKI---KLLT---------------GVKTM-----
----------------------------------TET-S---------KWI----E-TAY
IGAVLSLDKDDKLT-------VDV--------G-DY---NL-----IDLSNESKTFFGAF
QV
>Add_Acipenser_ruthenus_LOC117396769_XM_033994952.2 ..
VPKAH------------L-----T-AMAH----------------------NLTS----S
EDVENQFLP-WEH----------------QH-G-----QAF-LKDG----L-----DY-Q
-D--------N---AL-VFPMSGDYFVY--------AQ--LT--FREI------------
-----------------------YKKEK------CEPRM-L---KQ-----TIT------
KVTD-K-Y--P--------------VPT---ELAT---------------ASQTV--CET
--------------------------------------G---------MWV----K-TIY
VGAIFQLDKGDRLK-------VNV--------S-NI---SL-----VDLTSEKKTFFGAY
LL
>Add_Acipenser_ruthenus_LOC117422166_XM_034036858.2 ..
VPKAH------------L-----T-AMAH----------------------NLTS----S
EDVENQFLP-WEH----------------QH-G-----QAF-LKNG----L-----DY-Q
-D--------N---AL-VFPISGDYFVY--------AQ--VT--FREI------------
-----------------------YKKEK------CEPRM-L---KQ-----TIT------
KVTD-K-Y--P--------------VPT---ELAT---------------ASKTV--CET
--------------------------------------G---------MWV----K-TIY
VGAIFQLDKGDRLK-------VNV--------S-NI---SL-----VDLTSEKKTFFGAY
LL
>o_Danio_rerio_si_ch211_158d24.4_XM_005169085.4 ..
TTFIH------------L----KV--------------------------------KHNI
LAVKTRDVP-WTK-----------------------------YSTQD---L-P---DY--
-SGYFALSEDG--TSL-EVKRSGTYKVS--------LQ--IT--YRGLDNY----I----
-----------------------------------KETT-L---QQ-----DIKT-----
YSHG---Y----------------EAPI---FLLT---------------SMETL-----
-------------------------NF--------TS----------PYWK----K-SIF
SEGIFSLEAGDKLS-------VES--------N-NL---PL-----IDR-FHQTTFFVVY
PH
>o_Lepisosteus_oculatus_TNFSF15_XM_015367164.1 ..
MPKAH------------L-----T-AKME------------------------------T
TAKLENILP-WES----------------NL-G-----NAF-TDSG----F-----AY-T
-D--------N---AL-LIPESGRYFVY--------AQ--VT--FRALMHD---------
-----------------------HGKRG------CEPVR-L---SQ-----TIS------
KMTN-G-Y--P--------------TPS---DLIT---------------SFKTV-ECGS
--------------------------------------D---------TWM----K-SLY
SGAVFLLEKGDKLM-------VLV--------N-NI---TL-----VDFTDEKKTFFGAY
LL
>Leucoraja_erinacea_XM_055631331.1 ..
KPAAH------------L-----T-GIEQEMSVGVPHSETEG------------------
------TLS-WEP----------------AR-G-----PAF-TRDS----V-----RY-R
----------G--RSL-VIPRAGLYYIY--------CQ--VG--FRGSG-----------
------------CEEG--------------E----KPLA-L---SH-----RVY------
GRHD-S-Y--P--------------QPI---LLLT---------------GQETV--CGA
R----------------------------------RG-R--------GLWY----T-TLG
QGATVELDKDHHLY-------VNV--------S-DP---NL-----VDY-QEGKTFFGVI
MV
>RT26_1_Rhincodon_typus_XM_048616602.1 ..
KPAAH------------L-----I-GIYHHSLKDSSSAHFHR------------------
------TLE-WES----------------VR-G-----LAF-TKDS----V-----RY-L
----------G--RSL-VIPKRGLYYVY--------CQ--VG--FRGSE-----------
------------CK----------------N----RPVT-L---YN-----RVY------
RKHD-S-Y--P--------------EPL---LLLS---------------GTETV--CGK
N----------------------------------HN-K--------GSWY----T-TLG
QGAVVELERDHQLF-------VNV--------S-NP---HL-----VDY-LDGKTFFGVI
KI
>o_Latimeria_LOC102357462_XM_014495272.1_XP_0143507 ..
KPAAH------------L-----I-GIRQSSKEAL----------HT-------------
-------LD-WEP----------------LK-G-----QAF-LQKE----V-----GF-L
-D-----------RSL-IIPKPGIYYIY--------CQ--VG--FRGRG-----------
------------CNDAVS-----------------GPLA-L---SS-----RVL------
QRQD-S-Y--P--------------EPI---LLLA---------------GVESV--CGE
Q---------------QW----QGTA--------SEK-R---------VWY----T-SIS
LGALVQLDEKQRLY-------VNV--------S-HP---QH-----VDY-RDGKTFFGVT
MI
>P3_1_Protopterus_annectens_XM_044083251.1 ..
KPAAH------------L-----I-GVAPKNKTLVHTH----------------------
------RIQ-WQS----------------TA-G-----HAF-IRNE----I-----QY--
-SP-------S--HSI-VIPQQGLYYVY--------CQ--VG--FRGKG-----------
------------CHKG-------------------IPFT-L---TN-----QVF------
HEHD-S-Y--P--------------QPI---LLLA---------------GIETV--CGN
E---------------QFA-------------------K---------TWY----T-ALT
QGALVHLDKNHHLY-------VNV--------S-HP---LL-----VNY-EDGKTFFGAV
QI
>O12_1_Ornithorhynchus_anatinus_NM_001242728.1 ..
NPAAH------------L-----I-G----------------------IQGHGPG--HL-
-------LH-WVT----------------GH-E-----EAF-LKSG----A-----RL-L
-G--------T--ARL-ALPREGVYYLY--------CH--VG--FRGRG-----------
--------------SGGHP-G--------------AGIT-V---SS-----RLY------
RVGG-G-YGAG--------------EVE---LMLQ---------------GAETV--TP-
--------------------PPGDGR--------GPG-G---------LWH----T-SVG
FGGLARLGGEERIF-------VNV--------S-HP---NM-----VDY-RRGKTYFGAV
RV
>o_Homo_TNFSF3_LTbeta_NP_002332.1 ..
LPAAH------------L-----I-GA--------------------PLKGQGLG-----
----------WET----------------TK-E-----QAF-LTSG----T-----QF-S
-D--------A--EGL-ALPQDGLYYLY--------CL--VG--YRGRA-----------
------------PPGGGDPQG--------------RSVT-L---RS-----SLY------
RAGG-A-YGPG--------------TPE---LLLE---------------GAETV--TPV
-------------------LDPARRQ--------GYG-P---------LWY----T-SVG
FGGLVQLRRGERVY-------VNI--------S-HP---DM-----VDF-ARGKTFFGAV
MV
>X11_1_Xenopus_tropicalis_NM_001113691.1 ..
KSAAH------------L-----V-GIIHGTNK---------------------------
------TLR-WKP----------------TH------ELSF-IRPS----M-----KY-A
-D-----------TNL-IVHRDGLYYVY--------CQ--VG--FYGKV-----------
-----------------------------------PNIV-LF--NH-----VII------
QHDS---------------------DTV--TTLLS---------------GTESV-----
-----------------------------VGPPPGSS-----------MWY----A-TLA
QGGLAKLKSGDHIS-------VIV--------S-HP---DL-----IYD-SDGMTFFGLI
MV
>o_Latimeria_BAHO01303163.1_12229_12624 ..
KPAAH------------L-----T-G-------------------------NA------S
SQRXMDPLQ-WDY----------------NR-G-----MAF-LSQD----F-----AF-H
-E--------G---GL-VVPALGLYYVY--------AQ--AV--FHIPQ-----------
------------C----------ADPSS------PNPFL-I---TY-----TVY------
KTTE-S-N--P--------------KEI---VLLT---------------ATKSV--CGK
-----------------------------------SQ-T---------SCY----T-TIS
QGALFALKERDRLL-------VNT--------S-HP---SL-----MEN-NQQKTFFGTF
MV
>P5_1_Protopterus_annectens_XM_044082435.1 ..
NPAAH------------L-----T-G-------------------------KALN----G
EHEDLQMLQ-WED----------------KR-G-----MAF-VNKG----M-----VY-D
-K--------G---VL-QVFQKGLYYIY--------AQ--AV--FNIPT-----------
------------CH-------GIMDTSL------IGPLL-L---TL-----NVM------
VTAE-V-N--Q--------------HSK---LLLT---------------SVKSV--CTQ
-----------------------------------DQLT---------ASY----T-TIS
QGAAFRLQKMDKVF-------VNV--------S-HP---SL-----VQH-SEQKTFFGIF
MS
>RTWGS_Rhincodon_typus_LVEK03008907.1_94201 ..
KPVAH------------L-----T-GLKG---------------------WNV------S
EEEQFQALD-WAI----------------ET-G-----MAY-SN------M-----AY-A
-D--------G---HL-QIPQSGLYYVY--------SQ--VA--FYLPS-----------
------------CEE-----LGAQESSA------S---V-L---TH-----NVY------
KRAD-S-Y--P--------------EPT---VLLT---------------ATKSV--CEG
-----------------------------------GT-G---------DWH----V-AIS
QGALFVLRERDRLF-------VTV--------N-KV---AM-----VEH-VEQKTFFGAF
ML
>o_Lepisosteus_oculatus_LOC107079873_XR_001480777.1 ..
RYIAH------------F-----T-ASS-------------------AMGYTGG------
------VLT-FEQ----------------SV-G-----LAF-STDL----MADGNNRP--
-DK-------T---NL-TVPQDGIYFVY--------SQ--VT--IKNSS-----------
-------------------------------------SS-V---QV-----CIR------
KDSK-S-Y--R--------------DTV---TLMK---------------A--RS-----
-----------------------------------GS-D----------RG----D-SIF
QAGIFELLAEDKLY-------VELQ------GY-KL---DTV---SVSK-EEAETFFGVF
QL
>PWGS_P_annec_JAGYFI010000007.1_763288014_763288391 ..
KPVGH------------L-----T-AAR------------------GXSRNSSN------
------VLL-FEP----------------NL-G-----LAF-TANG----M-----RY--
-DE-------G---FL-VIPYTGIYFIY--------AH--IT--FKC-------------
------------CEE--------------------SGQI-F---HV-----ETW------
KKNS-R-Y--K--------------DDE---ILLK---------------SI--P-----
-----------------------------------AS-T----------RG----V-SVY
QGGAFQLYGSDKLY-------LKV--------N-CL---SID---HLAG-EEYETYFGGF
LL
>o_Latimeria_BAHO01042088.1_7692_8075 ..
KPIAH------------L-----T-PSTG-----------------KGDXNISD------
------HLR-FES----------------EL-G-----RAF-NLNN----L-----EY--
-DG------DG---YL-VIPSNGVYFVY--------AQ--VT--FRCV------------
-----------NCNG--------------------Q-QN-F---QA-----SIV------
KKNK-R-Y--P--------------EDE---MLLK---------------SISLS-----
-----------------------------------KA-T----------IK----D-STY
QGGVFELLAGDKLY-------IRV--------Y-NS---PAI---QVSK-EESETYFGAF
LV
>CaM_Callorhinchus_milii_XM_007909644.1 ..
KPVAH------------F-----T-GLAV-----------------TGGQNISR------
------RLL-FET----------------TR-G-----HAF-NTLG----M-----KY--
-DQ------NG---YL-VVPRKGLYFIY--------AQ--VT--FYCSS-----------
-----------HCTK--------------------PPHQ-F---SA-----CIH------
KRTR-H-Y--P--------------EPE---VLLK---------------SHVRP-----
-----------------------------------PT-DT------DGYLR----F-STY
QAGVFELFNNDSLY-------IEV--------Y-KD---PAF---RVSV-HEHETYFGAF
LL
>RT12_1_Rhincodon_typus_XM_020514765.2 ..
KPIAH------------F-----T-ALA-------------------DFHNTSG------
------RLF-FEH----------------TK-G-----HAF-KTPD----M-----KY--
-NE------AG---YL-VIPTNGIYFIY--------AQ--VT--FNCLQ-----------
-----------DCSK--------------------LIQQ-F---FV-----SIF------
KKNN-H-Y--Q--------------DPE---VLLK---------------SYVRP-----
-----------------------------------QA-KG------DDFVK----I-STY
QGGAFKLYADDHMY-------VEV--------P-KN---SL-----ISA-LEQETYFGAF
LL
>Leucoraja_erinacea_JAMYXN010000031_XM_055659743.1 ..
KPVAH------------F-----T-AXL------------------TGLQN-ST------
------SLL-LET----------------SL-G-----HAF-GMAG----M-----SS--
-DK------GS---YL-VIPTSGVYFVY--------SQ--VT--YACLH-----------
-----------GCLT--------------------HAYQ-F---SA-----SVS------
KKTR-H-Y--P--------------EPE---TLMK---------------GYTSP-----
-----------------------------------LA-KM------DTFLK----I-SIY
QAGAFKLSAGDRIY-------VEV--------P-KT---LIK---NVTI-NEGETYFGAF
LL
>o_Lepisosteus_oculatus_CD40L_XM_006632995.2 ..
TAVAH------------LRVK-KNPGSPTGNK----------------------------
------ITQ-WSE-------------------D-----HSL-LKN-----V-----DF--
-D--------SF-RSMIRITTPGIYYIY--------SQ--VT--FSKT------------
-----------------------------------QDKAPV---VQ-----NVMKE---W
KGQE-S-------------------------TLLT---------------ASSSL-----
-------------------------S---------NS-R--------DPSL----Y-TIY
QGGVFELKKDEYLY-------VKV--------T-NL---SL-----VNF-NENSTMFGLF
MV
>o_Takifugu_rubripes_LOC101068020_XM_011610441.1 ..
RIVAR------------M-----M-VKKRTRTD---------------------------
--EKPNYLQ-WDI----------------K--------HSF-RRD-----I-----SYYH
----------N--IWL-TVQQPGDYYVY--------SR--VT--FSKGSPR---------
-----------------------------MP-LA-SKVK-L---RK----NETV------
QAEK-T-VM----------------QAF---CSLT---------------DRVD------
-----------------------------------DS-GASVPH------L----C-TAT
QGDVIALESGNQLS-------VWV--------Q-DF---TL-----VNY-EAGATTFGMY
KL
>o_Danio_rerio_cd40lg_NM_001144809.1 ..
GPAAHM---------VFLSEHNEK--------------------------------YKES
EALRSNSLL-WDK------------------------ERSL-LQGVQ---I-----TVKR
-D------------RL-TIQTPGVYFIY--------SQ--VT--FSRRATKNP-------
----------------------------------------L---KQ-----TINRSGP--
KNEN-K-------------------------ELLKS--------------------FCTL
H--------------E-------------------NT-EEMC---------------TAS
SAGVFRLEKDQQVY-------VTV--------T-DR---SLV--------NKKYCWFGLF
KL
>ADD_Polypterus_senegalus_CD40LG_XM_039766180.1 ..
PIAAH------------L----RI-GAPCSGKQQ------------------------IE
TCLTKNTITDWIT-------------------D-----PNLDMTTN----L-----FY-E
TSS-------G---NL-VIREAGLYYIY--------SQ--VT--FSSMR-----------
-----------------------------------QQNS-F---SQ-----YVML-----
KDST-E-------------------KNV---LLLRA-------------ISSSTE-----
-----------------------------------GT-E---------SKL----H-TLF
QGGVFTLKRNDRVF-------VNV--------S-DI---RR-----VHF-NGTATLFGLF
RL
>Add_Acipenser_ruthenus_LOC117430543_XM_034902826.1 ..
KIVAQ------------L----TV-RSPSP-----------------------------L
TSLSGNTIKLWSK-------------------D-----HMLLTTRS----V-----IY-E
EST-------G---SL-RIKRPGNYYIY--------SQ--TT--FVKKP-----------
-----------------------------------RTSP-F---SQ-----CIVQ-----
KDIS-G-------------------KET---PLLR---------------SYSTP-----
-----------------------------------GR-DVAA---NPYPEL----H-TLY
QGAVFTLKEDDRVY-------VNV--------S-DL---SI-----LHW-NGTATLFGLV
LQ
>Add_Acipenser_ruthenus_LOC117412130_XM_034020133.2 ..
KIVAQ------------L----TV-RSPSP-----------------------------L
TSLSGNTIKLWSK-------------------D-----HMLLTTRS----V-----IY-E
EST-------G---SL-RIKRPGNYYIY--------SQ--TT--FVKKP-----------
-----------------------------------RTSP-F---SQ-----CIVQ-----
KDIS-G-------------------KET---PLLR---------------SYSTP-----
-----------------------------------GR-DVAA---NPYPEL----H-TLY
QGAVFTLKEDDRVY-------VNV--------S-DL---SI-----LHW-NGTATLFGLV
LQ
>o_Latimeria_CD40LG_XM_014485204.1_XP_014340690.1 ..
HVAAH------------L-----L-GEKYQQVKT--------------------------
------VLH-WKD----------------KG-------HNV-LTNS----L-----RY-E
-N--------G---IL-KIGSTGLYYVY--------SQ--VT--YSDTQ-----------
----------------------------------TNNLEPF---VQ-----YIHL-----
KRST---------------------DAT---VLLK---------------GFNTQ-----
------------------------NQ---------DS--------RSKSKL----Y-SIY
QGGVFDLIEGDQLF-------VNV--------T-DT---AK-----VNY-DGGATYFGIF
KL
>P13_1_Protopterus_annectens_XM_044065300.1 ..
VVAAH------------L-----A-GTSKKVEASN-------------------------
------VLQ-WAE----------------KG-------YSV-LQPR----L-----IN-R
-E--------G---YV-RIGDPGLYYVY--------SQ--IS--FCENTSS---------
-----------------------------------QSREPF---VQ-----YIYL-----
KKANLV-------------------KKM---LLLK---------------GAHAQ-----
-----------------------------------SSYK------DQSCGL----H-SIH
QGGVFDLSNGDELF-------VNV--------T-DA---SR-----VNY-SEGSTYFGLF
KL
>X12_1_Xenopus_tropicalis_XM_002932624.4 ..
VIAAH------------L-----V-GEKSNNKE---------------------------
------VLQ-WME----------------KG-------YSS-MCKQ----I-----TY-T
-N--------G---KL-KVEKAGIYYVY--------SQ--VS--FCMNSPQ---------
-----------------------------------QSRAPF---VQ-----YIYL-----
SRPQ-E-------------------TDK---LLLK---------------GANTF-----
-----------------------------------IT-P------TPNCAL----H-SLQ
QGAVFALKENDLLF-------VNV--------T-DS---SL-----VNY-SPGLTYFGMF
KL
>o_Homo_TNFSF5_CD40L_NP_000065.1 ..
QIAAH------------V-----I-SEASSKTTS--------------------------
------VLQ-WAE----------------KG-------YYT-MSNN----LV----TL-E
-N--------G--KQL-TVKRQGLYYIY--------AQ--VT--FCSNREA---------
-----------------------------------SSQAPF---IA-----SLCL-----
KSPG-R-F--ER-------------------ILLR---------------AANTH-----
-----------------------------------SS--------AKPCGQ----Q-SIH
LGGVFELQPGASVF-------VNV--------T-DP---SQ-----VSH-GTGFTSFGLL
KL
>O14_1_Ornithorhynchus_anatinus_XM_029067066.1 ..
PIAAH------------L-----I-GVKNNESAS--------------------------
------VLQ-WMK----------------KG---R-FT----MSHL----L-----SY-K
-A--------G---KL-TVERPGLYYIY--------TQ--VG--FCSKDVA---------
-----------------------------------TEKEPF---VT-----YLYLS---Q
KSGAVS-------------------------PLLK---------------GANSQ-----
-----------------------------------TS--------TQHCGL----Q-SIH
IGGVFDLQQGVSVF-------VRV--------T-KS---SQ-----VFY-DSELTYFGLI
KL
>Gallus_gallus_NM_204733.2 ..
PIATH------------L-----A-GVKSNTTVR--------------------------
------VLK-WMT----------------TS-------YAP-TSSL----I-----SY-H
-E--------G---KL-KVEKAGLYYIY--------SQ--VS--FCTKA-----------
-----------------------------------AASAPF---TL-----YIYL-----
YLPM-E-------------------EDR---LLMK---------------GLDTH-----
-----------------------------------ST-S------TALCEL----Q-SIR
EGGVFELRQGDMVF-------VNV--------T-DS---TA-----VNV-NPGNTYFGMF
KL
>CM3_1_Chelonia_mydas_XM_037908313.2 ..
PISAH------------L-----T-GFKNSTKKVS-------------------------
------VLQ-WQK----------------TG-------YAP-MSNL----I-----SY-K
-G--------G---KL-KVEKEGLYYIY--------SQ--VS--FCTKQ-----------
-----------------------------------TPGAPF---TV-----FIYL-----
NLPS-E-------------------FDR---LLLK---------------GQDTH-----
-----------------------------------SS-S------SVYCAL----Q-STH
LGGVFELRKGDVVF-------VNV--------T-DS---TQ-----VNY-DHGNTYFGMF
QL
>AM13_1_Alligator_mississippiensis_XM_014601061.2 ..
PVAAH------------L-----A-GIKKGNKSVP-------------------------
------VLE-WKT----------------TG-------YAP-TNDL----I-----SY-K
-E--------G---KL-KVKKAGVYYIY--------AQ--VS--FCTKP-----------
-----------------------------------VPQAPF---TV-----YIYL-----
HLPL-E-------------------SDR---LLLN---------------GLNTH-----
-----------------------------------SS-S------DLYCGL----Q-STH
VGGVFELRQGDVVF-------VNV--------T-DS---TL-----VNY-NHGSTYFGMF
NL
>AC14_1_Anolis_carolinensis_XM_008121484.1 ..
SATIH------------L-----A-GSKDSNK----------------------------
------VLQ-WKK----------------TT-------YAP-TDDA----F-----SY-Q
-D--------G---KL-TVARGGRYYIY--------SQ--VA--FCTN--P---------
-----------------------------------VPHSPF---SV-----NLYL-----
HLPF-E-------------------SDK---LLLK---------------GVGTH-----
-----------------------------------GG-A------DDVCGL----Q-SIH
LGRAVELQPGHAVF-------VNV--------T-DS---SR-----VNY-DHGNTYFGMF
EL
>Leucoraja_erinacea_XM_055643955.1 ..
PTAAH------------L-----IASVPVANSFP-----------GVTFPSNK-------
--GQP-IKH-WVA----------------TG-F-----PAF-TRN-----V-----NY-T
-H--------G---KL-VITEPGLYFVY--------CQ--VS--FRLSSSGSKV------
-----------------------------------TSNVPF---VQ-----YINL-----
ESDP-Q-------------------HST---MLMK---------------ASKTP-----
------------------VD---------------RN-Q--------ASSF----N-SVN
QGGVFQLKKGHKLF-------VSV--------T-ST---DL-----LSY-DK-DTYFGIF
RL
>RT5_1_Rhincodon_typus_XM_048605210.1 ..
SSAAH------------L-----I-ATNHPHNRP-----------ETNFPNDK-------
--GKP-IKQ-WMA----------------EG-F-----PAF-THN-----I-----NY-T
-S--------G---KL-VITEPGFYYVY--------CQ--VS--FRLSSNTTLN------
-----------------------------------SSNAPF---LQ-----YIYL-----
QRMK-E-------------------QTT---LLMK---------------ASKTP-----
------------------VD---------------KK-Q--------AASF----N-SIN
QGGVFQLKTGDKLF-------VTV--------T-DP---EL-----LSY-DS-ATYFGIF
QL
>CaM_Callorhinchus_milii_XM_007892719.1 ..
HHAAH------------L-----I-AWPPTKKTAHENG------PGNNFPCEK-------
--GSP-IKQ-WST-------------------GY----PAF-TRN-----M-----NY-T
-S--------G---KL-VITKPGLYYVY--------CQ--VS--FRLTSEKNSDG-----
-----------------------------------KTIVPF---VQ-----YIYM-----
QRMA-D-------------------LST---LLMK---------------ASKTP-----
------------------LD---------------TS-K--------RSSF----N-SVN
QGGVFQLKRGDQLF-------VSV--------T-EP---KV-----VS--NDEATYFGIF
EL
>AC4_1_Anolis_carolinensis_GBDD01062716.1 ..
VSAAH------------Y----EV-QSTE-------------------------GRAGIQ
ADANGTIHG-WAE-------------------------AKLNTTSP----L-----RY--
-D-----RGRR---EF-TVVKRGLYYLY--------CQ--VH--FNEGKTI----Y----
----------------------------------------M----KL----DM-------
--------------------------MLDGELALR----------------------CLE
QFPP---------------------T---------SS-G---PQ--E-----PELK-VCQ
VSGLVLLTPGESIR-------LRTI-------P-KV---RLKAERYL-------TYFGLF
QV
>CM4_1_Chelonia_mydas_XM_043537077.1 ..
PAAAH------------Y----KV-GFPE-------------------------NPAGIY
SGPDGTIGG-WEE-------------------------TPLNATSP----L-----RY--
-S-----LARG---EF-AVLRRGLYYLY--------CQ--VH--FNEGRTV----Y----
----------------------------------------M----KL----DV-------
--------------------------VVDGVLALR----------------------CLE
QFPP---------------------T---------SA-G---PQ--D-----PELR-VCQ
VSGLLLLQPPSALR-------IRTI-------P-GV---RLKAEHYL-------TFFGLF
QV
>O4_1_Ornithorhynchus_anatinus_XM_039910885.1 ..
VTAAH------------Y----EV-HSRP-------------------------GQDGAQ
AGADGTVSG-WVE-------------------------AKINSSNP----L-----SY--
-D-----PHRG---EF-TVTRPGLFYLY--------CQ--VH--FDEGRAV----Y----
----------------------------------------V----KL----EL-------
--------------------------AVDGGPALR----------------------CLE
EFSA---------------------T---------AA-G--PGX--G-----PQVR-LCQ
LSGLLALRPGAKIR-------VRSL-------P-RA---RLKPVPFL-------TYFGLF
QV
>o_Homo_TNFSF12_TWEAK_NP_003800.1 ..
AIAAH------------Y----EV-HPRP-------------------------GQDGAQ
AGVDGTVSG-WEE-------------------------ARINSSSP----L-----RY--
-N-----RQIG---EF-IVTRAGLYYLY--------CQ--VH--FDEGKAV----Y----
----------------------------------------L----KL----DL-------
--------------------------LVDGVLALR----------------------CLE
EFSA---------------------T---------AA-S---SL--G-----PQLR-LCQ
VSGLLALRPGSSLR-------IRTL-------P-WA---HLKAAPFL-------TYFGLF
QV
>X4_1_Xenopus_tropicalis_XM_031899566.1 ..
LSAAH------------Y----EV-RLPRG-------L----------------GQTEMN
ADKNGTILH-WAE-------------------------VPLNSSSP----I-----QY--
-D-----GKRG---EF-IANQRGLYYLY--------CQ--VH--FNEARSV----Y----
----------------------------------------I----KL----DL-------
--------------------------LLDGSLIFR----------------------CLQ
EYST---------------------T---------AA-S---IH--D-----PKLK-SCA
VSGLIALRPNSSLR-------LRTI-------P-DA---SLRVDRFL-------TYFGLF
QV
>o_Latimeria_LOC102358968_XM_005999766.2_XP_0059998 ..
SFAAH------------Y----EV-KTET-------------------------ASLEKH
ADPDGIIRD-WAA-------------------------IELNTTNP----L-----TY--
-D-----NSKG---EF-TVTKDGLYYLY--------CQ--VH--YKDGKSI----Y----
----------------------------------------V----KL----DI-------
--------------------------LLNNSVVFR----------------------CLQ
EFSS---------------------T---------AG-----PG--E-----DEVK-DCH
VSGLVLLHQNAVLQ-------VKTL-------R-NV---NLKIDKYL-------TYFGLF
LV
>P12_1_Protopterus_annectens_XM_044076337.1 ..
FAAAH------------Y----EL-TQGQ-------------------------DGLTKT
AELNGVIKD-WNE-------------------------VKLNVSNP----L-----QY--
-N-----SENG---GF-TVTKDGLYFLY--------CQ--VH--FNHEKSL----Y----
----------------------------------------I----KL----DL-------
--------------------------TLNEEVVFR----------------------CLQ
EFLT---------------------T---------VS-----TR--E-----PTVK-VCQ
VSGLLPLQKATVIK-------IRTI-------G-RV---TVKTNKYL-------TYFGLF
QV
>Add_Acipenser_ruthenus_LOC117404569_XM_034007461.2 ..
VVAAH------------F----EI--KPE---------------------------NTAG
AASSHIITG-WTE-------------------------VNLNTSTA----V-----KY--
-S-----PSTG---RF-TVLTDGLYYLY--------CR--IH--FMERESA----Y----
----------------------------------------L----KL----QV-------
--------------------------YLGTAPLFS----------------------CLQ
SYGT---------------------T---------PS-SSPSTK--L-----GDFY-SCH
VSGLVRLTAAEQLT-------VQTF-------G-GT---NLRPRQDL-------NYFGLF
QV
>Add_Acipenser_ruthenus_TNFSF12_XM_034915492.1 ..
VVAAH------------F----EI--KPE---------------------------NTAG
AASSHIITG-WTE-------------------------VNLNTSTA----V-----KY--
-S-----PSTG---RF-TVLTDGLYYLY--------CR--IH--FMERESA----Y----
----------------------------------------L----KL----QV-------
--------------------------YLGTAPLFS----------------------CLQ
SYGT---------------------T---------PS-SSPSTK--L-----GDFY-SCH
VSGLVRLTAAEQLT-------VQTF-------G-GT---NLRPRQDL-------NYFGLF
QV
>ADD_Polypterus_senegalus_TNFSF12_XM_039747020.1 ..
PSAAH------------F----EL-PEKE---------------------------DSQS
VNNDEIIKG-WQE-------------------------VKLNVTNP----I-----NF--
-D-----KSQG---KF-TVTRRGLYYLY--------CQ--VH--FRDRSSA----Y----
----------------------------------------L----KL----FV-------
--------------------------KLNDRVVFN----------------------CLQ
SHTT---------------------T---------PS-SGHSI---L-----QDFN-SCH
VSGLIELPESAVLT-------VHSI-------R-GV---RIHYSQKL-------NYFGLF
KV
>o_Danio_rerio_tnfsf12_NM_001076607.1 ..
KVASH------------F----EI-TSDS----------------------------FQK
VGNEGVIKG-WTE-------------------------EQLNMSRA----V-----NY--
-N-----SETG---TF-RVERSGVYFVY--------CQ--VH--FNENQSQ----Y----
----------------------------------------V----KL----EV-------
--------------------------SIPKGPLLQ----------------------CIE
GYGT---------------------T---------PA-SG-SHR--F-----HFLK-PCQ
VSGLLRLNKGTELK-------AVTG-------A-SF---SLQTSGK--------HYFGLF
KV
>o_Takifugu_rubripes_TNFSF12_XM_003966943.2 ..
KAASH------------F----EI-TKVS----------------------------SQQ
VGEGGVIKG-WEE-------------------------RTLNMSKA----V-----TY--
-N-----REQG---TF-TVEKAGVYFLF--------CQ--VL--FNEQQSQ----Y----
----------------------------------------V----KL----DVVT-----
--------------------------SGPRPQKLQ----------------------CVE
GYGT---------------------T---------PS-AG-PHP--F-----HFLK-PCQ
VSGLLRLEKGTQLQ-------AITG-------S-AF---RLHTVGNT---LASPHIFSIF
KI
>o_Lepisosteus_oculatus_TNFSF12_XM_015340795.1 ..
KVAAH------------F----EI-LSQT------------------------------H
VGEDGIIKG-WTE-------------------------RVLNTTKA----V-----HY--
-D-----PNTG---TF-TVEHKGLYYVY--------CQ--VH--FNDKQTT----Y----
----------------------------------------V----KL----DV-------
--------------------------LANQSKVLQ----------------------CME
GYST---------------------T---------PS-SE-THP--F-----HFLK-PCQ
VSGLLQLSKGTRLR-------TATG-------P-SF---SLHSSPR--------HYFGLF
KV
>CaM_Callorhinchus_milii_KA353636.1_srr513760 ..
RSAAH------------F----EVKPSHTN------------------------GNTKYM
VGRDGIIRD-WVA-------------------------MQTTSRSP----L-----LY--
-N-----NQTG---EF-TVTREGVYYLY--------SQ--VH--CDDNTTA----Y----
----------------------------------------L----KL----EV-------
--------------------------KVDSVVTFR----------------------CLQ
GLLL--------------------PT---------RSYSQQFSV--H----------SCQ
VSGLLQLAKTSRIS-------LGSI-------P-GV---RLK--------AKMFTYFGLF
RL
>RTWGS_Rhincodon_typus_LVEK03013421.1_47299 ..
PLAAHFEGK--------F----DV----------------------------HALETGWX
SQIGGIIRQ-WSE-------------------------RPLEMTRSA---V-----TY--
-N-----NKTA---RF-TVIRDGVYYIY--------SQ--VH--CDDNTTA----Y----
----------------------------------------L----KL----DV-------
--------------------------MVDKAVTFR----------------------CVQ
GLPP---------------------T---------PIYSQQLAV--H----------SCQ
ASGLVWLRKKSQIS-------VYSI-------A-GV---HLK--------PETFTYFGLF
KL
>P3_1_Protopterus_annectens_XM_044056839.1 ..
IPSIQ------------L-----T-GKNNRQVL--KTETA------PLYYDRAA------
--GRD-VLY-WDE----------------TS-G-----HSL-RQGV----I-----DY-N
-K--------G---EI-HIPEDGLYFVY--------SQ--IY--FRHAL-----------
------------------------SSE--------YSET-F---VQ-----YIY------
KKT--S-Y--L--------------DPI---LLTK---------------AVFT--GCSD
-------------------------K---------NA-N---------FLL----Y-SSY
QGALFELKQEDRLF-------VKV--------T-NA---KY-----LSF-EDTATHFGVF
ML
>ADD_Polypterus_senegalus_TNFSF10L4_XM_039765977.1 ..
RPAIH------------L-----K-PQKNRRQLRSRLDND------FPYFKQAD------
--GRD-VIL-WEN----------------SE-E-----LTF-QQGL----M-----DY-R
-D--------G---EI-IVLRDGLYFIY--------SQ--IY--F-WTT-P---------
--------------Q--------VKEF--------QQQP-F---LQ-----YVY------
RKT--S-Y--Q--------------DPV---LLSK---------------AVVT--KCWH
-------------------------E---------AA-E---------FDL----F-SSY
QGALFELTQGDRIF-------LKV--------T-DV---TA-----VSL-NEESTYFGAF
IV
>o_Lepisosteus_oculatus_LOC107077915_XM_015351627.1 ..
KPAIH------------L-----G-PEQGWRQFLWLKPGS------QWGPMTTP------
--RGA-VVR-WDN----------------VN-G-----MAV-QEGM----M-----GYSQ
-D--------G---GI-VVPRDGLYFVY--------SQ--VY--Y-HSQRP---------
--------------A--------GKE---------QAQP-F---LH-----YIY------
RKT--S-Y--Q--------------EPI---LLSK---------------AAST--GCWN
-------------------------M---------EL-E---------RDL----V-SSH
QGALFQLQQGDQLI-------LKV--------H-DI---HS-----VYL-NEDSTYFGAF
MV
>o_Danio_rerio_tnfsf10l4_XM_005165144.3 ..
KPAVH------------V-----G-AKQELKQYQSLQIN-----------DEVP------
--ALD-RIH-WDN----------------MN-G-----QFI-QEGL----M-----RLSP
-D--------G---EI-VVPLNGIYFVF--------SQ--VN--F---------------
--------------E--------TQLG--------QNVH-F---TQ-----YLY------
KRTA-S-Y--P--------------RPV---MLSK---------------AAVT--PCSS
-------------------------V---------RS-G---------VQL----Y-TNH
QGALFRLQKGDRLS-------LYV--------L-DT---RA-----VRF-PQEATYFGAF
MI
>Add_Acipenser_ruthenus_LOC117430815_XM_034051313.2 ..
KPAIH------------L-----G-PDHLGRQFRVKLTG------------EDT------
--GGH-KLQ-WDN----------------IE-G-----MAL-QQGM----M-----GY-Q
-D--------G---EI-VVPRDGVYFIY--------SQ--VY--F-RVG-P---------
--------------R--------GKDQ--------QSQP-F---LQ-----YIY------
RKT--S-Y--Q--------------DPI---LLSK---------------AVGT--KCWD
-------------------------A---------GA-E---------FDL----F-SSF
QGALFQLTQGDRLF-------LKV--------T-DI---ST-----VRL-NKESTYFGAF
MV
>Add_Acipenser_ruthenus_LOC117411923_XM_034019779.2 ..
KPAIH------------L-----G-PDHLGRQFRVKLTG------------EDT------
--GGH-KLQ-WDN----------------IE-G-----MAL-QQGM----M-----GY-Q
-D--------G---EI-VVPRDGVYFIY--------SQ--VY--F-RVG-P---------
--------------R--------GKDQ--------QSQP-F---LQ-----YIY------
RKT--S-Y--Q--------------DPI---LLSK---------------AVGT--RCWD
-------------------------A---------GA-E---------FDL----F-SSF
QGALFQLAQGDRLF-------LKV--------T-DI---ST-----VRL-NKESTYFGAF
MV
>CaM_Callorhinchus_milii_XM_007891514.2 ..
TPAIH------------L-----T-IRRSKDPL--SPSNA------SSYLGHGA------
--GHE-VLY-WED----------------NK-G-----LAL-RHSS----I-----EY-H
-E--------G---EM-SILKSGLYYVY--------AK--VY--LRHIPGR---------
--------------E--------AVNH--------RDNP-S---VQ-----YIY------
KKTS-S-Y--Y--------------DPI---LLTK---------------SVFT--RCWS
-------------------------K---------EG-M---------FDL----Y-TSY
QGALFQLEEGDKLF-------MIV--------T-DA---SV-----VDV-NDESTYFGAF
MI
>RT12_1_Rhincodon_typus_XM_048605507.1 ..
KPAIH------------L-----I-GQHRSKP----PKNV------PPYFARAD------
--GHD-ILY-WNN----------------IK-G-----YAV-HQGG----I-----KY-Y
-H--------G---EI-TIPRNGIYYLY--------SQ--IY--FWHIPEP---------
--------------D--------GENQ--------QYNL-F---LQ-----YLY------
KMSM-N-Y--N--------------DPI---LLTK---------------AIST--KCWS
-------------------------K---------ES-K---------FDA----Y-TSF
QGALFELQRGDKLF-------IKV--------T-NA---SA-----VDV-NEGATYFGAF
MI
>Leucoraja_erinacea_XM_055643790.1 ..
KPAIH------------L-----I-AQHRNKP----PNYA------PHYINHTD------
--GHD-ILY-WKD----------------IK-G-----FTV-HQGA----M-----KY-H
-H--------I---GI-TIPKDGIYYIY--------SQ--VH--FQHIRKL---------
--------------D--------IQDQ--------HYNL-F---LQ-----YLY------
KMSM-Y-Y--N--------------GPI---LLTK---------------AIFT--KCWS
-------------------------K---------EA-R---------FDI----Y-TSF
QGALFELQQGDKLF-------IEV--------T-NV---NT-----MDI-NEESTYFGGF
MV
>P13_1_Protopterus_annectens_XM_044071706.1 ..
WPIAH------------L-----T------------------LNYYKNITKDIA------
-VSSQQIVP-WEH----------------TK-G-----LGI-MTN-----M-----TL-F
-E--------G---KL-KIHQNGFYYVY--------IN--IG--FRYHRSF-------GE
----------------------KKHSS--------KGQP-L---LT-----YVF------
RKSM-S---RS-------------DSI----LLMK---------------GGSSR-----
----------------YWNS---------------SA-E---------YNF----Y-STY
QGGVFMLKYGDEIY-------VNV--------T-DA---SL-----VDR-EQSVSYFGAF
KV
>o_Latimeria_TNFSF11_XM_014497209.1_XP_014352695.1 ..
RPTSH------------L-----T------------------IK--RSKYSYNS------
--TLQLLTS-WED----------------NL-G-----LAH-ASN-----M-----TY-K
-D--------G---KL-KIHQDGFYYVY--------TN--IC--FRHHETS-------GR
----------------------NDLTG--------KGIQ-L---ML-----YMY------
HQKV-T-----------------GSKPR---YLMK---------------GGSTK-----
----------------YWSS---------------HT-E---------HNF----Y-CIY
QGGIFKLKSGDEIF-------LKI--------S-YA---SL-----LDQ-SQEASYFGAF
KL
>o_Lepisosteus_oculatus_TNFSF11_XM_015363713.1 ..
KPSAH------------L-----T------------------IRAPINFTQKGN------
--IQLALIH-WNT----------------NH-G-----LAH-LRH-----L-----GY-S
-D--------G---II-KILEGGFYYVY--------AK--TC--FRYYAGV-------SG
-----------------------DVLK--------DDTI-L---IQ-----YVH------
HEKQ-A---QK-------------T-TI---VLMK---------------SGSTK-----
----------------HWN----------------KT-D---------FNL----Y-CIQ
QGGVFLLKDGDGIY-------VKV--------S-NS---WL-----LDP-EPEGSYFGAI
KM
>o_Takifugu_rubripes_TFNSF11_XM_003976029.2 ..
LPSAH------------L-----P------------------ITTHQMYSKKGE------
--PNAVTII-WDQ----------------VH-G-----YRH---H-----M-----GY-Q
-K--------G---KL-LVMESGFYYVY--------AK--TC--FRYYKYL-------PE
-----------------------DSIQVAVPTVDVSNTQ-L---IQ-----YIF------
HESI-K---QN-------------SKAV---VLMK---------------TGSTM-----
----------------RWN----------------NA-S---------YNM----Y-CAQ
QGRGVHLEKGDALF-------VNV--------S-NA---WM-----LDP-EGEGTYFGAI
KL
>o_Danio_rerio_tnfsf11_XM_002663351.6 ..
VPSAH------------L-----P------------------IKTPIDLLPNEN------
---GLTQIA-WDG----------------MK-A------EN-LKR-----M-----KY-K
-D--------N---RI-IVDSPGYYYVY--------AK--TC--FRYHEIH-------SS
-----------------------EKVN-------ISNIE-L---GQ-----YIY------
HEKH-S---RS-------------EPPT---VLAK---------------SSGTP-----
----------------EWN----------------IK-K---------YNK----Y-CME
QGRGVRLEKDDRIY-------VKV--------S-NA---QL-----LDP-AVEETYFGCF
KI
>ADD_Polypterus_senegalus_TNFSF11_XM_039745285.1 ..
IPSAH------------L-----P------------------ILIEKNSTKVDD------
--ETMTRLH-WMS----------------KF-G-----VAH-IHN-----L-----TY-V
-D--------G---KI-KVIQKGLYYVY--------AK--TC--FRHNLQV-------SD
E---------------------LEKID--------DGIV-L---LQ-----NIH------
HFKY-A---RQ-------------MKT----LIMK---------------SGSVK-----
----------------HWNK---------------EI-H---------FRF----F-CIQ
QGGLFHLHQHDELF-------VEV--------N-YA---SL-----LDK-APEASYFGAF
KL
>Add_Acipenser_ruthenus_LOC117406972_XM_034011465.2 ..
KPSAH------------L-----P------------------IRADKNFIQ-NT------
--TVPTMIY-WDS----------------SN-G-----LAH-IHN-----M-----SY-S
-D--------G---KI-KVNQEGLYYVY--------AK--TC--FRHNLEV-------SE
E---------------------LRAVE--------NGIQ-L---LQ-----YVY------
HTKH-T---RQ-------------HENL---LLMK---------------SGSVK-----
----------------HWNK---------------HV-K---------FRF----Y-CIH
QGGLFPLKSGDDLF-------VKV--------S-YA---SL-----LDP-TQEASYLGAF
KL
>Add_Acipenser_ruthenus_LOC117405626_XM_034008828.2 ..
KPSAH------------L-----P------------------IQADKNFIQ-NT------
--TAPTMIY-WDS----------------SN-G-----LAH-IHN-----M-----SY-S
-D--------G---KI-KVNQEGLYYVY--------AK--TC--FRHNLEV-------SE
E---------------------LRAVE--------NGIQ-L---LQ-----YVY------
HTKH-T---RQ-------------HENL---LLMK---------------SGSVK-----
----------------HWNR---------------HV-K---------FRF----Y-CIH
QGGLFPLKSGDDLF-------VKV--------S-YA---SL-----LDP-TQEASYLGAF
KL
>X3_1_Xenopus_tropicalis_NM_001422596.1 ..
-PVAH------------L-----T------------------I---GNITPSNS------
EQSKVNLTF-WNF----------------RE-G-----WAN-LRN-----I-----NY-N
-N--------G---KL-KILQDGYYFVY--------AN--LC--FRHHIHT-------GK
KYRD-------------------------------KALQ-L---MM-----YIC------
KARK-N------------------RRPYE--TLMK---------------GGKTA-----
----------------IWSD---------------NS-V---------YHF----Y-SVY
QGGVFKLHAGEEIF-------IQA--------S-YS---EL-----LDP-AQEATYFGAF
KI
>o_Homo_TNFSF11_RANKL_XP_016876291.1 ..
QPFAH------------L-----T------------------IN--ATDIPSGS------
--HKVSLSS-WYH----------------DR-G-----WAK-ISN-----M-----TF-S
-N--------G---KL-IVNQDGFYYLY--------AN--IC--FRHHETS-------G-
-----------------------DLAT--------EYLQ-L---MV-----YVT------
KTSI-K-----------------IPSSH---TLMK---------------GGSTK-----
----------------YWSG---------------NS-E---------FHF----Y-SIN
VGGFFKLRSGEEIS-------IEV--------S-NP---SL-----LDP-DQDATYFGAF
KV
>O3_1_Ornithorhynchus_anatinus_XM_029048585.1 ..
QPFAH------------L-----T------------------IN--GTNIPSGS------
--HKVNLSS-WYH----------------DR-G-----WAN-ISN-----M-----TF-S
-N--------G---KL-RVNQDGFYYLY--------AN--IC--FRHHETS-------G-
-----------------------NLAE--------ESIQ-L---MV-----YVT------
KTNV-K-----------------IKKSD---TLMK---------------GGSTK-----
----------------SWSG---------------SS-E---------FHF----Y-SVN
VGGFFKLRSGEEIS-------IQV--------S-NP---SL-----LDP-AQDATYFGAF
KV
>Gallus_gallus_NM_001083361.2 ..
QPFAH------------L-----I------------------ID--DKNIPTGT------
--RKVNLTS-WHH----------------DK-G-----QAN-LSN-----M-----TF-S
-D--------G---KL-IVNQDGFYYLY--------AN--IC--FRHHETS-------G-
-----------------------NLTK--------RGLQ-L---MV-----YMT------
KTNL-K-----------------IRRSD---VLMK---------------GGSTK-----
----------------YWSG---------------NS-E---------FHF----Y-SVN
IGGFLKLKTGDMIS-------IQV--------S-NP---LL-----LDS-SQEATYFGAF
KV
>CM3_1_Chelonia_mydas_XM_007061316.4 ..
QPFAH------------L-----I------------------ID--DKNIPAGT------
--RKVNLTS-WHH----------------DK-G-----QAN-LSN-----M-----TF-R
-D--------G---KL-IVNQDGFYYLY--------AN--IC--FRHHETS-------G-
-----------------------DLTR--------RGLQ-L---MV-----YMI------
KTNL-K-----------------IRHSD---VLMK---------------GGSTK-----
----------------YWAG---------------NS-E---------FHF----Y-SVN
IGGFFKLKSGEVIS-------IQV--------S-NP---SL-----LDS-SQEATYFGAF
KV
>AM4_1_Alligator_mississippiensis_XM_006266893.3 ..
QPFAH------------L-----I------------------ID--DKNIPTGT------
--RKVNLTS-WHH----------------NK-G-----QAN-LSN-----M-----TF-I
-D--------G---RL-IVNQDGFYYVY--------AN--IC--FRHHETS-------G-
-----------------------NLTR--------KGLQ-L---MV-----YVT------
KANF-K-----------------TKRAD---VLMK---------------GGSTK-----
----------------YWSG---------------NS-E---------FHF----Y-SVN
VGGFFKFKFGEVIG-------IQV--------S-NP---SL-----LDS-SQEATYFGAF
KV
>AC3_1_Anolis_carolinensis_XM_003218629.2 ..
PPFAH------------L-----I------------------ID--GNKIPAGT------
--GKVNLTS-WHH----------------DK-G-----WAN-VVN-----M-----TF-S
-D--------G---KL-IANHDGFYYLY--------AN--VC--FRHHEAV-------G-
-----------------------NLTG--------QTLQ-L---MV-----YVR------
KTDV-K-----------------RKNPV---VLMK---------------GGSTK-----
----------------NWSG---------------DS-E---------FHF----Y-SVN
VGGFFKLKSGEVVS-------IQV--------S-HP---SL-----LDR-SPEGTYFGAF
KV
>CaM_Callorhinchus_milii_XM_007907178.2 ..
TPCAH------------L-----T-MKR-IKDSPDLKTKF------IGLKGKP-------
------ITS-WEE----------------KI-G-----IAH-TIE-----M-----SH-N
-Q--------G---LL-KIKHHGLYYIY--------AQ--IL--FRYHAENPI-------
-------------------------ST--------EEYQ-L---VQ-----YVYW-----
KTA--N-Y--R--------------KPH---LILK---------------GAGT--WC--
-----------------------------------SG-N---------HNL----Y-SVY
LGGVFNLHRGDEIF-------VTV--------S-NI---SL-----VDA-DETSSYLGAF
KL
>RT20_1_Rhincodon_typus_XM_020536060.2 ..
TPYAH------------L-----T-VKKLIKTPSDLEARL------PGLKGKL-------
------ITS-WEE----------------KL-G-----VAH-VRE-----M-----RY-S
-E--------G---AL-EIKRQGLYYIY--------SQ--IL--FRYHADYPM-------
-------------------------ST--------REYQ-L---VQ-----YVYR-----
KMA--K-Y--P--------------KPT---LLLR---------------GSST--WC--
-----------------------------------SG-N---------HNL----Y-SVY
QGGVFTLNSGDKLF-------VTV--------S-NL---TL-----VDA-DEASSYLGAF
KL
>Leuroraja_erinacea_XM_055644786.1 ..
APYAH------------L-----T-IKRPTQSSTGVRTSF------PGLKGKL-------
------ITS-WEE----------------KV-G-----VAH-LSE-----M-----GY-S
-Q--------G---SL-KIKHHGLYYIY--------AQ--IL--FRYHADYPL-------
-------------------------ST--------KEYQ-L---VQ-----YVYR-----
KMA--K-Y--P--------------KPT---LILR---------------GAST--WC--
-----------------------------------SG-N---------HNL----Y-SVY
QGGVFNLQSDDKIF-------VTV--------S-NI---SL-----VDI-DEASSYLGAF
KL
>P8_1_Protopterus_annectens_XM_044057504.1 ..
RPSAH------------L-----T-L---REPDPQG-HSSHHHPYSLSDLHQSC------
--RHP-IRS-WDR----------------SS-M-----WSH-LQN-----L-----TY-H
-D--------G---RL-KIPKEGKYFIY--------SQ--IY--FRYPVQP-------GD
NSH-----------------------A--------STHQ-L---VQ-----CVH------
KKT--S-Y--V--------------KPI---LLLK---------------GVGT--RCWA
-------------------------P---------NA-E---------YGL----H-SVY
QGGLFDLKPGDEIF-------VTV--------S-SP---SL-----VYA-NEASSYFGVF
KL
>o_Latimeria_LOC102348388_XM_005992884.2_XP_0059929 ..
RPSAH------------L-----T-L---MSLG-----NTHQTPY---DLHQSC------
--QYP-INT-WDK----------------NN-V-----WSH-VQN-----L-----TY-Q
-E--------G---KL-KVSREGKYYLY--------SQ--IY--FMYPNEE-------GD
DS---------------------------------STHQ-L---VQ-----CIY------
KKT--A-Y--S--------------SPI---LLLK---------------GVGT--KCWA
-------------------------P---------EA-E---------YGL----H-SVY
QGGMFELKTEDELF-------VTV--------S-SL---SV-----VYE-DLTSNYFGAF
RL
>o_Lepisosteus_oculatus_LOC102697098_XM_006632725.2 ..
RPSAH------------L-----T-L---RDNGPQTSGPSA---FPQPDLHQSC------
--RHP-VLS-WDA----------------QS-F-----GSH-VHN-----M-----SL-S
-N--------G---RL-RVPQDGRYYLY--------SQ--VY--FRYPSPT-------DP
DLQG-------------------------------SSHQ-L---VQ-----CLY------
KKT--S-Y--L--------------RPI---QLLK---------------GVGT--KCWA
-------------------------A---------DA-E---------YAL----H-SVY
QGGLFELTAGDEVF-------ISV--------S-SP---SM-----VYA-DETSSYFGAF
RL
>o_Takifugu_rubripes_LOC101069829_XM_003966845.3 ..
RPSAH------------L-----T-L---RDTNSQ--GFPSYPS-NTPGLHQSC------
--RHV-VRS-WAN----------------QS-F-----GAH-LHN-----M-----TL-T
-N--------G---KL-RVPQDGRYYLY--------SQ--VY--FRYPSPA-------AS
DGDQ---------------------RS--------VSHQ-L---VQ-----CVY------
KKT--S-Y--P--------------SPI---QLLK---------------GVGT--KCWA
-------------------------P---------DA-E---------YAL----H-SVY
QGGLFELRAGDELF-------VSV--------S-SP---TM-----VNA-DDSSSYFGAF
RL
>o_Danio_rerio_tnfsf10l_NM_131843.2 ..
RPSAH------------L-----T-LSSASDNSRPQSDMHQ----PQFDLHQSC------
--RHP-VHT-WAN----------------KS-F-----GAH-LYN-----M-----TL-T
-N--------G---RL-RVPQDGRYYLY--------SQ--VY--FRYPSPS-------DS
DQSS-------------------------------VSHQ-L---VQ-----CIY------
KKT--S-Y--L--------------NPI---QLLK---------------GVGT--KCWA
-------------------------P---------DA-E---------YAL----H-SVY
QGGLFELRAGDEVF-------VSV--------S-SP---TM-----VYG-EDSSSYFGAF
RL
>o_Danio_rerio_tnfsf10l3_NM_001042713.1 ..
RPSAH------------L-----T-L---RDSGLQGTTSLT----PQMDLHQSC------
--RHP-VRS-WGN----------------QS-F-----GSH-LHN-----M-----TV-S
-N--------G---RL-RVPRAGRYYLY--------AQ--VY--FRYLTLS-------VD
DYHS---------------------GS--------VSHQ-V---VQ-----CVY------
KKT--A-Y--A--------------RPI---QLLK---------------GVGT--KCWS
-------------------------P---------DS-E---------NAL----H-SIY
QGGLFELRAGDEIF-------ISV--------S-SP---TA-----VYA-EDSSSYFGAF
LF
>ADD_Polypterus_senegalus_TNFSF10L_XM_039766384.1 ..
RPSAH------------L-----A-L---RDAAHANHGGPHPSQTQSGDLQQSC------
--RHT-IHT-WSA----------------HS-F-----GSH-MHN-----M-----TL-K
-D--------G---RL-KVPRDGRYYLY--------SQ--IY--FRYPLET-------IH
D-----------HPE----------LA--------ISHQ-L---VQ-----CLY------
KKT--S-Y--L--------------EPI---LLLK---------------GVAT--KCWA
-------------------------D---------DA-E---------YAL----H-SIY
QGGLFELREGDEVF-------VSV--------S-SM---PI-----VYP-DETSSYFGAF
RL
>Add_Acipenser_ruthenus_LOC117430801_XM_034051286.2 ..
RPSAH------------L-----S-L---RDASHQPHDESQ-----SNDLHQSC------
--RHP-IRN-WDT----------------GS-F-----GSH-IHN-----M-----SL-S
-E--------G---WL-KVPRDGRYYLY--------SQ--VY--FRYPSDS-------SL
DPHN-------AAPE--------SHSS--------SSHQ-L---VQ-----CVY------
KKT--S-Y--L--------------KPI---LLLK---------------GVGT--KCWA
-------------------------E---------DA-E---------YAL----H-SVY
QGGLFELRSGDEVF-------VSV--------S-SM---PM-----VYA-DETSSYFGAF
RL
>Add_Acipenser_ruthenus_LOC117412593_XM_034904096.1 ..
RPSAH------------L-----S-L---RDASHQPHDESQ-----SNDLHQSC------
--RHP-IRN-WDT----------------GS-F-----GSH-IHN-----M-----SL-S
-E--------G---WL-KVPRDGRYYLY--------SQ--VY--FRYPSDS-------SL
DPHN-------AAPE--------SHSS--------SSNQ-L---VQ-----CVY------
KKT--S-Y--L--------------KPI---LLLK---------------GVGT--KCWA
-------------------------E---------DA-E---------YAL----H-SVY
QGGLFELRSGDEVF-------VSV--------S-SM---PM-----VYA-DETSSYFGAF
RL
>X3_1_Xenopus_tropicalis_XM_004916788.4 ..
KSSAH------------L-----I-L---NQGSPLGKGPSEDL--VSGNSFQSC------
--RYP-IRQ-WQL----------------RN-A-----LSH-MQN-----M-----TY-H
-D--------G---HI-KILQDGLYYIY--------SQ--IY--FRYTKQK-------DS
R------------------------PS--------LGHQ-L---VQ-----CIN------
KKT--S-Y--V--------------NPI---LLLK---------------GVGT--KCWA
-------------------------P---------NA-E---------YGL----H-SVH
QGGIFELRSGDELF-------VSV--------S-SL---DM-----VYA-DSTSNFFGAF
KL
>O3_1_Ornithorhynchus_anatinus_XM_029067367.1 ..
QPSAH------------L-----T-L---QPHGSPSDASAA-----FGELPQSC------
--RHP-IQN-WED----------------LG-L-----LSH-LRN-----V-----TH-R
-A--------G---AL-RINQGGKYYVY--------SQ--IY--FRYLAEG-------PG
A------------------------RP--------SARQ-L---VQ-----CVS------
RRT--S-Y--R--------------QPI---LLLK---------------GVGT--KCWA
-------------------------P---------EA-E---------YGL----H-AVY
QGGLFELRAGDELL-------VSV--------S-TP---AI-----DYT-DGAASYFGVF
RL
>Gallus_gallus_NM_204591.2 ..
KPSAH------------L-----I-F---RPQNPAQDGSSR----RFGNLSQSC------
--RHA-ITR-WED----------------ST-I-----HSH-LQN-----I-----TY-R
-D--------G---RL-RVNQAGKYYVY--------SQ--IY--FRYSRDG-------AG
A------------------------RV--------SVPQ-L---VQ-----CIN------
WKT--S-Y--S--------------QPI---LLLK---------------GVGT--KCWA
-------------------------P---------EA-E---------YGL----H-ALY
QGGLFELKAGDELF-------VSV--------S-SL---AI-----DYS-DAAASYFGAF
RL
>CM8_1_Chelonia_mydas_XM_007063941.4 ..
KPSAH------------L-----T-L---RQQTPSQDGSSA----HFGELSQSC------
--RHP-ITR-WED----------------KT-M-----HSH-LQN-----I-----TY-R
-D--------G---KL-RVSQAGKYYIY--------SQ--IY--FRYPSEG-------VA
A------------------------RV--------SGHQ-L---VQ-----CIN------
RET--S-Y--G--------------QPI---LLLK---------------GVGT--KCWA
-------------------------P---------EA-D---------YGL----H-ALY
QGGLFELKAGDELF-------VSV--------S-SL---AI-----DYD-DTAASYFGAF
RL
>AM4_1_Alligator_mississippiensis_XM_006274127.3 ..
KSSAH------------L-----T-L---RQQKPPQGGSSE----HFRELPQSC------
--QHP-ITQ-WED----------------RA-I-----HSH-LQN-----I-----TY-Q
-D--------G---KM-RVNQAGKYYVY--------SQ--IY--FRYPSED-------AS
T------------------------RV--------LGHQ-L---VQ-----CIN------
RKT--T-Y--R--------------QPI---LLLK---------------GVGT--KCWA
-------------------------P---------EA-E---------YGL----H-ALY
QGGLFELKAGDELF-------VSV--------S-SL---AI-----DFD-DTAASYFGAF
QL
>AC3_1_Anolis_carolinensis_XM_062963999.1 ..
RPSAH------------L-----T-L---RRLSPVQPEALA----KFGQLPQSC------
--RHP-IGH-WAD----------------QT-M-----HAH-LQN-----V-----SY-Q
-G--------G---QL-LIRQPGKYYVY--------TQ--VY--FRYPTEG-------SG
A------------------------QA--------LGHQ-L---VQ-----CVH------
LQD--S-S--R--------------QNA---LLLK---------------GVGT--KCWA
-------------------------K---------DA-T---------YGL----H-ALY
QGGLFDLRAGDRLF-------VSV--------S-TL---DI-----NDG-DEAGSYFGAF
RL
>CaM_Callorhinchus_milii_XM_007894375.2 ..
SPSAH------------L-----I-I---RSPAPHDP--------ALFRFHQSC------
--RHL-LH--WDV----------------GS-G-----FSH-IHN-----M-----TM-R
-H--------G---KL-QASQPGRYYIY--------SQ--TY--FRYQQQQ-------HS
D------------EG----------PG--------SERQ-L---VQ-----CVH------
KKT--S-Y--A--------------SPT---LLMK---------------AVGT--KCWA
-------------------------A---------EA-E---------YGL----N-SLY
QGGLFELKAGDEIF-------VTV--------S-DP---DV-----IDT-NGDSSYFGSF
RL
>RTWGS_Rhincodon_typus_LVEK03002770.1_245318 ..
HSSAH------------L-----T-V---QFDSPTD---------MLYNADQSC------
--RHL-VK--WGF----------------EK-G-----LSY-FQN-----M-----TI-N
-H--------G---KL-RVSETGRYYIY--------AQ--TY--FRYQHKA-------VA
DYED--------YSE----------IS--------NEQQ-L---VQ-----CIY------
KMTN-T-Y--T--------------LPI---LLMK---------------SVGT--KCWA
-------------------------A---------NA-E---------YGL----N-SIY
QGGLFQLKAGDEIF-------VTV--------S-DI---KL-----MGD-DVSSSYFGSF
RL
>Leucoraja_erinacea_XM_055643730.1 ..
RPSAH------------L-----T-V---RDGSLPG---------LPNFLDTSC------
--RHI-VK--WGI----------------RD-G-----LSY-IRN-----M-----TI-N
-H--------G---KL-QASQKGRYYIY--------SQ--TY--FRYPQKD-------AF
DLED--------QPA----------KP--------NEQP-L---VQ-----CIY------
KTSA-S-Y--P--------------SPI---LLMK---------------SVGT--KCWA
-------------------------A---------NA-E---------YGL----N-SIY
QGGLFELDADDEIF-------VTV--------S-DR---NL-----LHY-NVQSSYFGSF
RL
>P14_1_Protopterus_annectens_XM_044070233.1 ..
RIAAH------------V-----T-GSQTKEEGNVEKNKKM------KMFGQK-------
------IET-WEK----------------DR-G-----LAF-LQN-----I-----EL-K
-N--------G---EL-VIPRAGLYYIY--------SQ--TY--FRYIELK-------ES
DDSGKPIY-----------------------------KQ-M---VQ-----YIY------
KIT--T-Y--P--------------DPI---LLMK---------------SAKT--TCWS
-------------------------K---------NA-E---------YGL----Y-SIY
QGGVFEMKQNDRIF-------VSL--------S-NV---EV-----TNM-DETSSYFGAF
LI
>X2_1_Xenopus_tropicalis_XM_002931552.5 ..
VIAAH------------V-----T-GDSRK--ALPPENTFL-----KNYNGEK-------
------IQG-WKS----------------HR-S-----PSF-LSN-----V-----EM-E
-N--------G---EL-IIRKSGFYYIY--------SQ--TY--FRQRFNR---------
------------GTE----------EK--------KGKQ-L---VQ-----QIY------
KVT--S-Y--P--------------EPL---LLMK---------------NAKT--TCWS
-------------------------K---------EA-D---------YGL----H-SIY
QGGVFKLNENDRIF-------VTV--------S-DI---NM-----IDM-DENATFLGAF
LV
>O2_1_Ornithorhynchus_anatinus_XM_001506364.5 ..
RIAAH------------V-----T-GNYRKRNHLPRESSWL-----GGAVGQK-------
------INS-WES----------------AWKG-----HSF-KQN-----V-----EL-R
-N--------G---EL-IIPRSGFYYIY--------SQ--TY--FRFLEPE--------E
NSESSLVNGR---------------TK--------KSEQ-M---VQ-----YIY------
KIT--S-Y--P--------------EPI---LLLK---------------SART--SCWS
-------------------------K---------NS-K---------YGL----H-SIY
QGGVFEFKQNDRIF-------VSV--------S-NE---SM-----IDM-DKEASFFGTF
LI
>o_Homo_TNFSF10_TRAIL_NP_003801.1 ..
RVAAH------------I-----T-GTRGRSNTLSSPNSKN-----EKALGRK-------
------INS-WES----------------SRSG-----HSF-LSN-----L-----HL-R
-N--------G---EL-VIHEKGFYYIY--------SQ--TY--FRFQE-----------
-----EIKEN---------------TK--------NDKQ-M---VQ-----YIY------
KYT--S-Y--P--------------DPI---LLMK---------------SARN--SCWS
-------------------------K---------DA-E---------YGL----Y-SIY
QGGIFELKENDRIF-------VSV--------T-NE---HL-----IDM-DHEASFFGAF
LV
>AM2_1_Alligator_mississippiensis_XM_019478450.1 ..
RVAAH------------I-----T-GNSNRMSSSFTQNSSF-----RRGYGKK-------
------IYS-WEA----------------SRKG-----HSF-LYN-----V-----EL-R
-N--------G---EL-IIPKTGFYYIY--------CQ--TY--FRFREPE--------D
EDSDSDLSEQ---------------IR--------NPKQ-M---VQ-----YVY------
KLT--S-Y--P--------------EPI---LLLK---------------SARS--SCWS
-------------------------K---------KA-E---------YGL----Y-SIY
QGGVFQLKRNDRIF-------VSV--------S-NE---DI-----VDM-DKEASFFGAF
LI
>Gallus_gallus_NM_204379.2 ..
RIAAH------------L-----T-GSSKRSSASPHIDYLS-----YRGIGHK-------
------IHS-WES----------------SRRG-----HSF-LYN-----V-----EL-W
-N--------G---EL-VVPQTGFYYIY--------SQ--TY--FRFRE----------N
EDEDSGLLER---------------IK--------NPKQ-L---VQ-----YIY------
KLT--N-Y--P--------------DPI---LLMK---------------SART--SCWS
-------------------------K---------KA-E---------YGL----Y-SIY
QGGVFQLKREDRIF-------VSV--------S-NS---DI-----VDM-DKEASFFGAF
MI
>CM2_1_Chelonia_mydas_XM_027829191.3 ..
RIAAH------------L-----T-GSSNKKSSLSTSNFSS-----RRGIGQK-------
------INT-WEP----------------SRKD-----HSF-LYN-----V-----EL-K
-N--------G---EL-IIPRTGFYYIY--------SQ--TY--FRFREPE--------N
EDSESDLLAQ---------------IR--------NPKQ-M---VQ-----YVY------
KLT--T-Y--P--------------EPI---LLMK---------------SART--SCWS
-------------------------K---------KA-E---------YGL----Y-SIY
QGGVFQLKRDDRIF-------VSV--------S-NE---DM-----VDM-DKEASFFGAF
LI
>AC2_1_Anolis_carolinensis_XM_062976767.1 ..
RVAAH------------L-----T-ANQNRRHPENILSPAL-----QNNLGYK-------
------INT-WEA----------------PRDS-----NSF-LYN-----V-----RL-N
-N--------G---EL-VIPQTGVYYIY--------SQ--TY--FRFREPEGVE----PD
ADPDSD---S---------------VR--------NPKQ-M---VQ-----YIS------
KYT--DYY--P--------------DPI---LLMK---------------SART--SCWS
-------------------------K---------KA-G---------YGL----Y-SIY
QGGVFQLNMNDRIF-------VSI--------S-NK---DL-----VDM-DKPASFFGAF
LV
>o_Latimeria_TNFSF10_XM_014491441.1_XP_014346927.1 ..
RTAAH------------L-----T-GGHRSHKQVTDSKRXD-----VKVTGQK-------
------IQA-WET----------------RK-G-----LAF-LHN-----F-----EF-K
-N--------G---EL-IIQKAGLYYIY--------SQ--TY--FRFSPLS-------ED
GNLDLVALQN---------------DP--------ENQK-M---VQ-----YIY------
KQT--A-Y--P--------------DPI---LIMK---------------NARS--TCWS
-------------------------K---------NA-N---------YAL----Y-SIY
QGGVFELKYGDRIF-------VTV--------S-NI---NL-----IDM-DQESSFFGAF
LV
>o_Lepisosteus_oculatus_TNFSF10_XM_015361124.1 ..
EIAAH------------L-----T-GNFMASTDEIESPKP------RRVQGQK-------
------IQS-WES----------------ER-G-----LAF-VHN-----L-----IL-N
-N--------G---EL-IIPQAGLYYLY--------SQ--TY--FRHSLPL-------DD
SE----AADN---------------SV--------KNKQ-M---LQ-----YIYK-----
KAS--S-Y--P--------------EPM---LLMK---------------NART--TCWS
-------------------------K---------NA-E---------YGL----Y-SIY
QAGVFQLNVNDRIF-------VSV--------S-NI---SI-----VDM-DAESSFFGAF
LV
>o_Takifugu_rubripes_TNFSF10_NM_001246301.1 ..
KVAAH------------V-----T-GVALLTELPVVDGARA----GRGYLGER-------
------IGA-WEG----------------QR-G-----LSF-LQN-----M-----EL-R
-A--------G---EL-LVPRAGLYYIY--------AQ--TY--FRLSSAG--E----TE
GEANGDAAEE-------------------------DGAH-L---VQ-----YIYK-----
KMS--S-Y--T--------------VPI---LLMK---------------SSRS--VCWP
-------------------------R---------GQ-E---------PGL----F-SLH
QAGTAFLQPADRLF-------ITV--------S-NA---ST-----MEM-DGRASYFGAF
LV
>o_Takifugu_rubripes_LOC101061420_XM_003968157.2 ..
KVAAH------------V-----T-GSFVPQLDREGRAPASA---GRRVQGQK-------
------ILW-WEG----------------QK-G-----LAF-LQD-----V-----QL-V
-D--------G---EL-VVPWPGLYYVY--------AQ--TY--FRHTHSL-------EE
TEEEGEVEGD-------------------------RGRP-L---LQ-----YVYK-----
KVN--S-Y--P--------------VPI---LLMK---------------TSQT--SCWS
-------------------------R---------GS-Q---------FSL----H-SAH
QGGLFPLGSGDRLF-------VTV--------T-NA---TA-----VDM-DEKSSFFGAF
LV
>o_Danio_rerio_tnfsf10_NM_001002593.2 ..
KIAAH------------V-----T-GSYTPESEKDGAGLPN-----RKVYGQK-------
------IQS-WES----------------EK-G-----LAF-LQN-----V-----EL-S
-D--------G---EL-VVPQAGLYYIY--------SQ--TY--FRHTLIE-------ED
ES----AREDEYGSM--------GESV--------RGKP-M---LQ-----YVYK-----
KVS--S-Y--Q--------------VPI---LLMK---------------NART--TCWS
-------------------------R---------DS-E---------YGL----Y-SIY
QAGLFQLGSGDRVF-------VTV--------S-NV---ST-----IDM-DEKSSFFGAF
LV
>ADD_Polypterus_senegalus_TNFSF10_XM_039761506.1 ..
ELAAH------------L-----T-GNVINKQEKYENSLS------RGVVGQK-------
------ILN-WES----------------KR-G-----LAF-LHN-----L-----HF-K
-D--------G---EL-IIPRTGLYYIY--------SQ--TY--FRHSVPI-------TG
-E----V-EN---------------LM--------ENKQ-M---LQ-----YIY------
KVT--S-Y--P--------------EPI---LLMK---------------NART--TCWS
-------------------------K---------NS-E---------YGL----Y-SIY
QAGAFQLKADDRVF-------VSV--------S-NI---TI-----VDM-DEESSFFGAF
MV
>Add_Acipenser_ruthenus_LOC117423082_XM_034038506.2 ..
EIAAH------------L-----T-GNFMSNAQKEGSAMI------RRVKGQK-------
------IQT-WES----------------RK-G-----LAF-LHN-----L-----QF-K
-N--------G---EL-IVPRTGLYHIY--------SQ--TY--FRHTAPS-------DG
SE----VSQR---------------SV--------RNKQ-M---LQ-----YIY------
KVS--S-Y--P--------------DPI---LLMK---------------NART--TCWS
-------------------------K---------NT-E---------YGL----Y-SIY
QAGVFELKANDRVF-------VTV--------S-NI---SV-----VDM-DEESSFFGAF
LV
>Add_Acipenser_ruthenus_LOC117416691_XM_034028047.2 ..
EIAAH------------L-----T-GNFMSNEQKAGSAMI------RRVKGQK-------
------IQT-WES----------------KK-G-----LAF-LHN-----L-----QF-K
-N--------G---EL-IVPRTGLYHIY--------SQ--TY--FRHTAPS-------DG
SE----VFQR---------------SV--------RNKQ-M---LQ-----YIY------
KVT--S-Y--P--------------DPI---LLMK---------------NART--TCWS
-------------------------K---------NT-E---------YGL----Y-SIY
QAGVFELKANDRVF-------VTV--------S-NI---SV-----VDM-DEESSFFGAF
LV
>CaM_Callorhinchus_milii_XM_007911250.2 ..
KVAAH------------V-----T-GDYKGEFEPTGGRTV------RELHGQK-------
------IKT-WES----------------QR-G-----LAF-LYS-----V-----EY-E
-A--------G---EL-IIPRTGLYYIY--------GQ--TY--FRYREAE-------SD
DDS-----QS--GDS--------YRTS--------RNKQ-M---VQ-----YIY------
KKI--N-Y--P--------------VPI---LLMK---------------NART--TCWA
-------------------------K---------DS-E---------YGL----Y-SIY
QGGVFELKYRDRIF-------VTV--------S-NA---SL-----IDM-DGESSYFGAF
LI
>RT17_1_Rhincodon_typus_XM_048604709.1 ..
KIAAH------------L-----T-GNHRSKSTPPGDSLS------RRLQGQK-------
------IQT-WEP----------------QR-G-----QAF-LHS-----V-----EY-K
-D--------G---EL-IILQTGLYYIY--------AQ--TY--FRYREIA-------GE
GDSSP--------------------LS--------RNTQ-M---IQ-----YIY------
KNT--A-Y--P--------------DPI---LLMK---------------NTRT--TCWA
-------------------------K---------NR-E---------FEL----H-SIY
QGGLFELKYLDRIF-------VTV--------S-NI---SW-----IDM-ADGSSFFGAF
LV
>Leuroraja_erinacea_XM_055645817.1 ..
KVAAH------------L-----V-GTQRTKAASLEESTA------KMLQGQK-------
------IQE-WEP----------------TK-G-----QAF-LHN-----V-----EY-Q
-N--------G---EL-IVSQTGLYYVY--------GQ--TY--FRHRDLGANEGRSRGE
GPSD----------------------T--------DNKQ-M---IQ-----YIY------
KSS--A-Y--P--------------EPI---LLMK---------------HTRT--TCWA
-------------------------K---------NA-E---------YGL----H-SIY
QGGLFHLRYSDRVF-------VAV--------S-NV---SL-----IDV-AGGSSFFGAF
LV
>Petromyzon_marinus_XM_032944589.1 ..
TPGEH------------L----------------------------QRLMGTQS------
--GKV-LYS-WEE----------------KL-G-----SVH-VQH-----M-----DF-T
-G--------A---TL-TARLHGSYYVY--------AQ--TY--FRFSTWGRH-----GA
SDPPSDLSAR---------------QR--------PVQT-M---VL-----YLY------
KRT--DHY--P--------------KPL---LLAK---------------AAQT--KCWS
-------------------------A---------SA-Q---------YGL----H-SVQ
LGGVFSLRRGDQLF-------IAV--------S-DP---TL-----VDF-DPEASFFGSF
FL
>Lethenteron_camtschaticum_WFAB01001199.1_43980 ..
TPGEH------------L----------------------------QKLMGAQS------
--GKV-LYS-WEE----------------KL-G-----SVH-VQH-----M-----DF-T
-G--------A---TL-TARQHGSYYVY--------AQ--TY--FRFSTXGHH-----EA
SGPASDLSAR---------------QR--------QVQT-M---VL-----YLY------
KRT--DHY--P--------------KPL---LLAK---------------AAQT--KCWS
-------------------------A---------SA-Q---------YGL----H-SVQ
VGGVFSLRRGDQLF-------IAV--------S-DP---TL-----VDF-DPEASFFGSF
LL
>Leth_reissneri_JADLOY010000831.1_1077200_1076054 ..
TPGEH------------L----------------------------QKLLGAQS------
--GKV-LYS-WEE----------------KL-G-----SVH-VQH-----M-----DF-T
-G--------A---TL-TARQHGSYYVY--------AQ--TY--FRFSTXGHH-----EA
SGPASDLSAR---------------QR--------QVQT-M---VL-----YLY------
KRT--DHY--P--------------KPL---LLAK---------------AAQT--KCWS
-------------------------A---------SA-Q---------YGL----H-SVQ
LGGVFSLRRGDQLF-------IAV--------S-DP---TL-----VDF-DPEASFFGSF
LL
>Leth_reissneri_JADLOY010000831.1_1022594_1023747 ..
TPGEH------------L----------------------------QKLLGAQS------
--GKV-LYS-WEE----------------KL-G-----SVH-VQH-----M-----DF-T
-G--------A---TL-TARQHGSYYVY--------AQ--TY--FRFSTXGHH-----EA
SGPASDLSAR---------------QR--------QVQT-M---VL-----YLY------
KRT--DHY--P--------------KPL---LLAK---------------AAQT--KCWS
-------------------------A---------SA-Q---------YGL----H-SVQ
LGGVFSLRRGDQLF-------IAV--------S-DP---TL-----VDF-DPEASFFGSF
LL
>Entosphenus_tridentatus_JAAXLI020019210.1_406_1287 ..
TPGEH------------L----------------------------QRLLGAQS------
--GRV-LYS-WEE----------------KL-G-----SVH-VQH-----M-----DF-T
-G--------A---TL-TARQHGSYYVY--------AQ--TY--FRFSTXGRH-----DA
SDPASDVSAR---------------QR--------QVQT-M---VL-----YLY------
KRT--DHY--P--------------KPL---LLAK---------------AAQT--KCWS
-------------------------A---------SA-Q---------YGL----H-SVQ
LGGVFSLRRGDQLF-------IAV--------S-DP---TL-----VDF-DPEASFFGSF
LL
>Myxine_glutinosa_GKQO01003017.1 ..
PSLAH------------L------------------DTPVAL---AQQVRGEL-------
------IAA-WES----------------VD-G-----SAT-LRH-----M-----SY-E
-P--------GT-ASL-RVLRPGLYYVY--------AQ--VY--FRYRQDMGR-------
-----------RGLH--------T-PK--------PRHH-M---VQ-----YLY------
KKN--S-Y--P--------------EPL---LLAK---------------GGQT--KCWS
-------------------------Q---------DA-D---------YGL----Y-SIY
LGGVFHLHMNDRLF-------LSV--------T-DA---SL-----IDH-NQEASFFGAF
QI
>Eptatretus_burgeri_FYBX03000009.1_133348391 ..
PSLAH------------L------------------DSPAAL---AQQVRGEL-------
------IKA-WES----------------VD-G-----SAL-LRH-----M-----SY-E
-P--------AT-ASL-RVLRPGLYYVY--------AQ--VY--FRYRQDKRR-------
-----------RGLH--------S-PK--------PRHH-M---VQ-----YLY------
KKN--S-Y--P--------------EPL---LLAK---------------GGQT--KCWS
-------------------------Q---------DV-D---------YGL----Y-SIY
QGGVFHLQMNDRLF-------LSV--------T-NA---SL-----IDH-NQESSFFGAF
QI
>Leucoraja_erinacea_AESE012236185.1_1055_654 ..
--CQHA-----------I-----A-GKSTAAG----------------------------
----SDRLM-WEH----------------RL-G-----NAF-MEG-----M-----VY-N
-D--------S---AL-VINKTGKYFIY--------SK--IH--FRGMN-----------
------------CQ----------------------SAP-L---HQ-----TIL------
QRDP-T-Y--Q--------------NDL---GLMR---------------VQEVN-YCT-
-----------------------------------GS-R---------RWE----K-GTF
QAGMFHLNEGAELF-------VSV--------S-HP---SS-----VSS-DEFLTFFGLY
KI
>Leucoraja_erinacea_JAMYXN010000010.1 ..
KMAAH------------L-----T-GLWSDCX----------------------------
----SDRLM-WEH----------------RL-G-----HAF-MEG-----M-----VY-K
-D--------S---AL-VINKTGKYFIY--------SK--IH--FHGVN-----------
------------CQ----------------------SAS-L---HQ-----TIL------
QRDT-T-Y--Q--------------NDL---GLMR---------------VQEVN-YCT-
-----------------------------------GS-R---------MWE----K-GTF
QAGIFHLNEGTELF-------VSV--------S-HP---SS-----VNS-DEFQTFFGLY
KI
>RT29_1_Rhincodon_typus_XM_048602273.1 ..
KMAAH------------L-----T-GKTSSNH----------------------------
----SNRLM-WET----------------SL-G-----HAF-TDG-----I-----IY-K
-D--------G---AL-IINETGKYFIY--------TK--IF--FRGTQ-----------
------------CE----------------------AVP-L---SQ-----SVI------
TRSI-N-Y--Q--------------NDL---SLME---------------NILLN-YCS-
-----------------------------------GT-G---------PWV----K-NIF
QAGVFHLNHGVQLF-------VSV--------S-HA---KM-----VST-DELMTFFGLY
KL
>CaM_Callorhinchus_milii_XM_007895612.1 ..
KMAAH------------L-----T-AKVSDAN----------------------------
----STMLF-WED----------------RL-G-----YAF-TDG-----V-----AY-E
-N--------G---AL-VISETGYYFIY--------SR--VY--FRGLE-----------
------------CE----------------------QLP-L---HQ-----TVF------
KQSE-G-Y--P--------------EAM---ILME---------------TRVTNMYCV-
-----------------------------------GS-R---------MWG----K-NTY
QAGIFYLSEGERLY-------VTV--------P-NP---RM-----VAM-KQSTTCFGIY
KL
>Leucoraja_erinacea_XM_055642461.1 ..
TFAAH------------L-----T-GMHFIKN----------------------------
----SKTLL-WDA----------------TM-A-----NAF-TSG-----I-----RY-K
-E--------G---AL-IIDDPGYFAIY--------SK--IY--FRGPG-----------
------------CK---------------------SHTL-L---QQ-----TVF------
KRNK-L-F--P--------------ADF---TLMI---------------ARSNL-YCPE
-----------------------------------KQ-E---------FWS----R-NSF
QTGIFKLQKGDHIY-------VNV--------S-NP---ML-----VNF-DQFYTFFGLH
KL
>RT16_1_Rhincodon_typus_XM_020530320.2 ..
EVVAH------------V-----T-GMNVIRN----------------------------
----SNTLV-WDA----------------EK-G-----LAL-TKG-----V-----SY-N
-A--------G---AL-VINEAGNYLIY--------SK--VF--FRGQE-----------
------------CT---------------------SDIS-L---EH-----TVF------
KRTK-L-Y--P--------------KDI---QLMV---------------NSNGN-SCPE
-----------------------------------NR-A---------QWT----R-SSF
QAGIFNLKQNDHIY-------VNV--------S-DP---KF-----VSF-DQFNTYFGLH
KI
>CaM_Callorhinchus_milii_AAVX02013887.1_76943_pseud ..
REAAH------------V-----T-GKSFA------------------------------
----ANTLL-WDD----------------TR-G-----LAF-TMG-----V-----RY-E
-D--------G---GL-ITNXTDLFFIY--------SK--ID--LRGFT-----------
------------CV---------------------KDLM-L---QK-----TLL------
HQTD-S-C--P--------------KDL---VLVE---------------TRKNK-YCVV
-----------------------------------KG-A---------MWS----I-NSY
QGD--ELDKGDHIY-------VNV--------S-NP---NL-----LTY-DXIKTVSALY
KL
>CaM_Callorhinchus_milii_NM_001292981.1 ..
REAAH------------L-----T-GKSSA------------------------------
----ANTLL-WDD----------------TK-D-----IAF-TRG-----V-----RY-K
-D--------G---GL-IINETGLFFIY--------SK--IY--FRNLI-----------
------------CV---------------------KDLE-L---EQ-----TLF------
VRTS-R-Y--P--------------KDM---ILME---------------TKKNK-YCVV
-----------------------------------KD-T---------VWY----I-NSY
QAGIFKLHNGDHIY-------VNV--------S-NT---NL-----VSF-DQTKTFFGLY
KL
>Leucoraja_erinacea_XM_055642462.1 ..
KAAAH------------L-----T-GYYNSDY----------------------------
----TNPLM-WNH----------------QT-G-----HAI-IRG-----V-----TY-K
-D--------C---GL-VVNQTGLFVVY--------SK--IY--FRGYK-----------
------------CE---------------------RRKN-L---EH-----ILF------
KRST-R-Y--S--------------KDL---ILME---------------SEKTD-YCSL
-----------------------------------NY-N---------NWN----T-NSY
QAGIVTLTKGDSLY-------VNV--------S-YP---RL-----VDS-DESKTFFGLY
KL
>Leucoraja_erinacea_XM_055665555.1 ..
--------------------------YYNSDY----------------------------
----TNPLM-WNH----------------QT-G-----HAI-IRG-----V-----TY-K
-D--------C---GSGRQPKTGLFVVY--------SK--IY--FRGYK-----------
------------CE---------------------RRKN-L---EH-----ILF------
KRST-R-Y--S--------------KDL---ILME---------------SEKTD-YCSL
-----------------------------------NY-N---------NWN----T-NSY
QAGIVTLTKGDSLY-------VNV--------S-YP---RL-----VDS-DESKTFFGLY
KL
>RT11_1_Rhincodon_typus_XM_020530325.2 ..
RIAAH------------L-----T-GDSITAG----------------------------
----SNPLI-WDD----------------RR-G-----HAF-TRG-----I-----VY-K
-D--------R---GL-VVNETGIFFVY--------SK--IY--FRSHT-----------
------------CE---------------------AKKN-L---EH-----IVF------
KRTD-R-Y--H--------------KDM---ILME---------------TKKIN-YCSE
-----------------------------------KE-R---------EWA----T-NSY
QAGIIRLSKGESIY-------VNV--------S-DS---RL-----VNF-DETKTFFGLY
KL
>CaM_Callorhinchus_milii_XM_007895611.1 ..
EKAAH------------L-----T-GKSFTGD----------------------------
----SKTIM-WED----------------SL-G-----HAF-TRG-----I-----QY-K
-D--------R---GL-LINETGLFFIY--------SK--VY--FRGQI-----------
------------CQ---------------------KNMY-L---EH-----NVF------
KRTE-R-Y--P--------------KDI---ILME---------------MKTLN-PCTG
-----------------------------------NG-A---------RWI----K-NSY
EAGIFQLSKGESVY-------VNV--------S-RP---EL-----VSF-DESKTFFGLY
KL
>AC8_1_Anolis_carolinensis_XM_008117827.3 ..
KSRAH------------L-----T-GKANQD-----------------------------
----SLPLE-WES----------------TY-G-----HAF-ISG-----V-----RY-E
-N--------R---GL-MIAEAGVYFVY--------SK--VF--FRGQA-----------
------------CT----------------------TKP-L---YH-----VVF------
KRNP-S-Y--P--------------GIQ---LLME---------------DRKMS-YCR-
-----------------------------------AT-H---------MWG----K-SSY
LGALFNLSRQDSLH-------VNV--------S-DV---LL-----VNS-EESKTFFGLY
ML
>Gallus_gallus_NM_001031559.2 ..
RKAAH------------L-----T-GNPTQR-----------------------------
----NLPLE-WEP----------------VS-G-----HAF-TSG-----I-----QY-R
-D--------Q---GL-VINETGLYFVY--------SN--VL--FRGRH-----------
------------CD----------------------NEV-L---TH-----VVY------
KRNP-A-S--P--------------GSH---VLME---------------DKRIN-YCT-
-----------------------------------KE-K---------MWA----R-KSY
LGALFKLRERDSLY-------VNV--------S-RI---DL-----VNS-EESKTFFGLF
KL
>AM14_1_Alligator_mississippiensis_XM_019486488.1 ..
RKAVH------------L-----T-GKSGQK-----------------------------
----GLPLE-WEA----------------IY-G-----HAF-TSS-----I-----QY-K
-Q--------G---SL-MINETGLYFVY--------SS--VF--FRGEV-----------
------------CN----------------------NQP-L---DH-----TVY------
KRNP-G-Y--P--------------GNQ---VLME---------------DRRMN-YCA-
-----------------------------------TQ-K---------MWA----G-NSY
LGALFNLTRMDRLY-------VNV--------S-RI---AL-----VHF-EESKTFFGVF
KL
>CM15_1_Chelonia_mydas_XM_007061199.4 ..
RKAAH------------L-----T-GKADQK-----------------------------
----ALPLE-WVA----------------TL-G-----HAF-TSS-----I-----QY-R
-Q--------R---SL-VINETGLYFVY--------SK--VF--FRGKI-----------
------------CN----------------------NLP-L---DH-----TVF------
KRNP-A-Y--P--------------ASQ---VLME---------------DRKMN-YCA-
-----------------------------------AG-K---------MWA----R-GSY
LGALFNLTKSDSLY-------VNV--------S-ET---AL-----VNF-EETKTFFGLY
KL
>X12_1_Xenopus_tropicalis_XM_002934153.3 ..
RLAAH------------V-----T-GKEGKEGKE--------------------------
--GPTLPLA-WEE----------------TF-G-----RAF-TSG-----I-----QY-K
-N--------R---GL-VVNQTGLYFLY--------SS--IY--FRSTS-----------
------------CQ----------------------SKE-L---SH-----TVY------
KKSK-R-Y--P--------------GEL---ILMQ---------------NTEYQ-YCT-
-----------------------------------SN-N---------KWG----R-HSY
LGSLFNFTTDETIY-------VNV--------S-DV---KL-----VGF-DESRTFFGLY
KL
>O15_1_Ornithorhynchus_anatinus_XM_007668895.3 ..
RKVAH------------L-----T-GKSNSKA----------------------------
--ATSILLE-WED----------------TL-G-----HAF-VSG-----V-----KY-K
-N--------H---GL-EINDTGLYFVY--------SK--VY--FRSRD-----------
------------CS----------------------NKA-L---SH-----TVF------
KRNP-N-Y--P--------------KDL---VLME---------------GKKTN-YCS-
-----------------------------------LS-Q---------MWA----H-SSY
LGAVFNLTRADRLY-------VNV--------S-EP---KL-----VYF-QESETFFGLY
KL
>o_Homo_TNFSF6_FASL_NP_000630.1 ..
RKVAH------------L-----T-GKSNSR-----------------------------
----SMPLE-WED----------------TY-G-----IVL-LSG-----V-----KY-K
-K--------G---GL-VINETGLYFVY--------SK--VY--FRGQS-----------
------------CN----------------------NLP-L---SH-----KVY------
MRNS-K-Y--P--------------QDL---VMME---------------GKMMS-YCT-
-----------------------------------TG-Q---------MWA----R-SSY
LGAVFNLTSADHLY-------VNV--------S-EL---SL-----VNF-EESQTFFGLY
KL
>P3_1_Protopterus_annectens_XM_044084852.1 ..
QRIAH------------L-----T-GK------I--------------------------
--CPSNPLL-WEH----------------FY-G-----DAF-TFG-----I-----EY-R
-N--------G---GL-LINETAYYFVY--------SK--VF--FRAQS-----------
------------CSD--------------------TSPP-L---VH-----TVF------
RRTP-R-Y--P--------------KDL---SMME---------------SSYLR-YCIP
-----------------------------------SQ-R---------PWY----R-NSY
LGAVFRLTALDMIY-------VNV--------S-NV---QM-----VNF-DEKNTFFGLY
KL
>Add_Acipenser_ruthenus_GKEF01368125.1 ..
PQPAH------------L-----T-VKSANGR----------------------------
----SETLL-WEP----------------VV-G-----KAF-TEG-----M-----EY-R
-D--------G---AL-LINETGQYFLY--------SR--LL--LRGTT-----------
------------CP---------------------RDRA-I---VH-----RVF------
KRSG-R-Y--P--------------API---SLLE---------------DRKLS-YCS-
-----------------------------------GE-H---------MWT----S-SSY
LAAVVQLQKFDRVS-------VNV--------S-EP---QL-----VSL-EPANTYFGIY
KI
>ADD_Polypterus_senegalus_TNFSF6_XM_039734999.1 ..
SKTAH------------L-----T-VKNITVG----------------------------
----SRMLV-WES----------------AA-R-----GAF-TEG-----V-----EY-R
-D--------H---SL-LINETAHYFVY--------SS--VF--FRSQG-----------
------------CP---------------------GPKP-V---EH-----SVY------
RKTL-R-S--V--------------EPR---LLLQ---------------SRKLS-QCV-
-----------------------------------GG-S---------RWY----S-NSY
LGAVVKLDRMDRVY-------VHV--------S-DP---AL-----VSL-EPATTYFGLY
KV
>o_Lepisosteus_oculatus_FASL_XM_006635296.2 ..
KRIAH------------L-----T-VLNVTRG----------------------------
----SKMLL-WEP----------------EK-D-----VSF-TDG-----V-----SY-E
-D--------G---SL-LINETGHYFVY--------SR--VR--LRGAH-----------
------------CP---------------------SPPE-F---TH-----TVS------
RRNQ---H--S--------------KPR---TLLQ---------------GHKVG-FCL-
-----------------------------------GD-R---------SWS----S-SSY
LGAVLRLRRLDRVF-------VSV--------S-DP---QL-----VSL-DHYSTFFGLY
KV
>o_Danio_rerio_FASLG_NM_001042701.2 ..
KSAAH------------L-----I-GYAEQSKSPG-------------------------
------LLK-WIS----------------NH-G-----DAF-TDG-----V-----KY-T
-D--------G---GL-QVNETGLYFVY--------SR--VE--FLSHT-----------
------------CKTFDS----------------------L---AH-----KISL-----
KRNG-N----S--------------Q-----IIME---------------DNIEG-FCMT
S----------------------------------KN-H---------PWV----T-GSQ
LGSLQQLRELDWLF-------VNV--------S-RP---HL-----LSK-NFHSNYFGLF
KI
>o_Takifugu_rubripes_LOC101074300_XM_003974097.2 ..
RPAAH------------V-----I-GRIEKEKFSK-------------------------
------TLR-WES----------------RV-G-----RAF-TSGGV--SY-----QF-Q
-D--------G---AL-QVNETGIYHIY--------SR--VE--LVFRD-----------
------------CSPASS----------------------F---HH-----LVFV-----
RRGG-R----P--------------SPL---TLME---------------AHRAG-FCRQ
Q----------------------------------SA-H---------PWT----A-ESY
LASALQLQTHDRVY-------VNV--------S-HP---TF-----LSH-THYANFFGLY
KI
>o_Latimeria_FASLG_XM_014489943.1_XP_014345429.1 ..
KKAAH------------L-----T-GYAGKNVN---------------------------
--TGSKTLM-WEH----------------VF-G-----LAF-TSG-----I-----EY-K
-G--------G---GL-FINETGLYFIY--------SK--VY--FRAQD-----------
------------CKG--------------------GHLS-L---SH-----IVF------
KRTP-R-Y--S--------------RDI---TLME---------------TKKLN-FCS-
-----------------------------------NT-G---------MWT----R-STY
LGGIFNLTRMDSVY-------VNV--------S-DL---SL-----VSS-DETKTFFGLY
KI
>AC7_1_Anolis_carolinensis_XM_008103701.2 ..
KPAAH------------L-----TLGALINTAENGA------------------------
-------LL-WED----------------KK-G-----LAF-LQD-----M-----GY-K
-D--------G---VL-IFNQSGHYYIY--------SK--LL--LGDSR-----------
------------CPSASQ---------------------MV---IH-----EIC------
KRTS-R-Y--P--------------REI---VLLT---------------NKIL--TCNL
-------------------------Q---------NT-P---------GWR----H-NSF
LAGMVHLEENEEVF-------VKV--------S-HK---QM-----VRVGDDTRSYFGTF
MI
>AM7_1_Alligator_mississippiensis_XM_006265600.3 ..
KPAAH------------L-----I-GSENTTKG---------------------------
----GKALL-WES----------------TK-D-----WAF-VRG-----L-----GY-E
-E--------G---AL-VCHQPGHYYVY--------SV--VQ--LRAVPE----------
-----------ACA-----------------------VTSA---TH-----RVY------
KTTP-R-Y--P--------------RPL---PLLQ---------------RLLAP-HCGS
G----------------------------------NH-S---------LWA----H-GSA
LGGLVHLAPHDRLY-------VDV--------K-PR---HL-----LQVRDGTRSVFGAF
ML
>CM3_1_Chelonia_mydas_XM_007058209.4 ..
KPAAH------------V-----L-GAAFTTSGNGS------------------------
-------LQ-WEH----------------SK-D-----WAF-LHD-----V-----GY-Q
-G--------G---SL-VCIKPGFYYIY--------SK--IH--LMAQS-----------
------------CSQQGQ-------------------NSVI---YH-----GIY------
KKTP-R-Y--V--------------EEM---KLLE---------------NLIL--YCDG
-------------------------K---------GS-E---------FWR----Q-NSF
LGGIFHLEEEEQIY-------VKV--------S-QR---QV-----LQIRDGTRSYFGTF
MI
>o_Homo_TNFSF14_LIGHT_NP_003798.2 ..
NPAAH------------L-----T-GANSSLTGSGG------------------------
------PLL-WET----------------QL-G-----LAF-LRG-----L-----SY-H
-D--------G---AL-VVTKAGYYYIY--------SK--VQ--LGGVG-----------
------------CPLGLA--------------------STI---TH-----GLY------
KRTP-R-Y--P--------------EEL---ELLV---------------SQQS--PCGR
A-----------------------TS---------SS-R---------VWW----D-SSF
LGGVVHLEAGEKVV-------VRV--------L-DE---RL-----VRLRDGTRSYFGAF
MV
>OWGS_1_Ornithorhynchus_anatinus_AAPN01277812.1 ..
-----------------L-----S-GTNYSLVGESG------------------------
-------LL-WEP----------------SL-G-----LAF-LHS-----M-----NY-H
-E--------G---SL-ICTHPGYYFVY--------SK--VQ--LGEIS-----------
------------CSAGRR-----------------EGDTFI---TH-----GLY------
KRTP-R-Y--P--------------EEM---ELMV---------------NRRP--YCDR
-------------------------P---------GN-E---------LWW----D-NSF
LGGIVHLEEEEKIF-------IRV--------S-KK---RL-----VRVKDGTRSYFGAF
MI
>X7_1_Xenopus_tropicalis_XM_031899487.1 ..
VPSAH------------V-----T-DCKLTNR----------------------------
--YPEQQLL-WEP----------------RQ-G-----SSF-LNE-----I-----QY-R
-N--------G---SL-LINRTGTYFIY--------SK--LQ--LRFL------------
-----------DCPKMAD-------------------SNFF---QH-----GVY------
KKSP-H-L--Q-------------DKEI---ILME---------------NNKQ--FCES
-------------------------Q---------GA-K---------MWV----G-SSF
LGGTFVIEQGEEVY-------VKM--------S-NK---EL-----IQVKDGSITFFGVF
ML
>o_Latimeria_LOC102356479_XM_014487431.1_XP_0143429 ..
KPAAH------------L-----R-GANFTTPKN-G------------------------
------PLL-WEH----------------IK-G-----DAF-VNE-----M-----DY-Q
-D--------G---AL-IIRKMGYYFVY--------SK--VI--VGEVS-----------
------------CNN--------------------DQSHFF---KH-----SII------
RRSE-I-Y--P--------------VEI---PLMV---------------TRKF--YCTG
-----------------------------------KA-E---------QWL----E-NSF
LGGVFYLKEKDRIY-------VNV--------F-EK---HL-----VKMQDGTMSYFGAF
ML
>o_Latimeria_LOC102356743_XM_014487432.1_XP_0143429 ..
KPAAH------------L-----R-GANFTTPKN-G------------------------
------PLL-WEH----------------IK-G-----DAF-INK-----M-----DY-Q
-D--------G---AL-IIRKTGYYFVY--------SK--VI--VGEVS-----------
------------CNN--------------------DQSHFF---KH-----SII------
RRSE-K-Y--P--------------VEI---PLMV---------------TRKF--YCTG
-----------------------------------KA-E---------QWL----E-NSF
LGGVFYLEEKDRIY-------VNV--------F-EK---HL-----VRMQDGTMSYFGAF
ML
>P3_1_Protopterus_annectens_XM_044084711.1 ..
KPAAH------------L-----T-GCN-CSPSD-G------------------------
------DLLYWED----------------KK-G-----LAF-KSQ-----T-----GY-H
-N--------G---AL-LIKKTGYYYVY--------SK--LM--LGEVE-----------
------------CID--------------------TKMKLF---KH-----IVV------
KRND-K-Y--P--------------SEI---TLMS---------------SRRF--LCIN
L----------------------------------ST-D---------QWL----E-NSF
LGGLFYLDDGDHIS-------VRV--------T-EK---GL-----VRIKDGTMSYFGAF
ML
>RT13_1_Rhincodon_typus_XM_048617783.1 ..
KPAAH------------V-----T-GCNLSASGY-G------------------------
------RLQ-WEH----------------NK-G-----IAF-LRG-----I-----DY-K
-E--------G---AL-VIKKSGHYFIY--------SK--IL--LGEIS-----------
------------CDV--------------------ERNGFL---KQ-----TVF------
KEGD-A-Y--P--------------QPI---ELMA---------------VRKF--FCTG
Q----------------------------------SA-D---------QWL----D-NSY
LGAIFDFNEGDHVF-------IKI--------T-DK---RL-----LKIFNHAETFFGAF
MI
>Add_Acipenser_ruthenus_LOC117409792_XM_034910490.1 ..
KPSAH------------I-----T-GCNCSTSGD-G------------------------
------PLH-WEA----------------KN-G-----DAF-TFD-----I-----DY-K
-D--------G---AL-VIRKEGHYFIY--------SK--VF--YGQIE-----------
------------CQ---------------------GKKRMF---KH-----YVN------
KKTE-R-Y--S--------------GEL---GLME---------------NRKF--FCSS
-----------------------------------SH-E---------SLL----G-NSF
LGGVFHLLEGDQIF-------VTV--------N-EK---SL-----IRLQGSTENFFGAY
LI
>Add_Acipenser_ruthenus_LOC117969900_XM_034917855.1 ..
KPSAH------------I-----T-GCNCSTSGD-G------------------------
------PLH-WEA----------------KN-G-----DAF-TFD-----I-----DY-K
-D--------G---AL-VIRKEGHYFIY--------SK--VF--YGQIE-----------
------------CQ---------------------GKKRMF---KH-----YVN------
KKTE-R-Y--S--------------GEL---GLME---------------NRKF--YCSS
-----------------------------------SH-E---------SLL----G-NSF
LGGVFHLLEGDQIF-------VTV--------N-EK---SL-----IRLQGSTENFFGAY
LI
>Add_Acipenser_ruthenus_LOC117409813_XM_034910491.1 ..
KPSAH------------I-----T-GCNCSAPGD-G------------------------
------PLH-WEA----------------KN-G-----DAF-TFD-----I-----DY-K
-D--------G---AL-VIRKEGHYFIY--------SK--VF--YGQIE-----------
------------CQ---------------------GKKRMF---KH-----YVN------
KKTE-R-Y--S--------------GEL---ELME---------------NRKF--FCSS
-----------------------------------SQ-D---------SLL----G-NSF
LGGVFHLLEGDQIF-------VKV--------N-EK---SL-----LKMQGGTENFFGAF
LI
>o_Lepisosteus_AHAT01007520.1_71067_71516 ..
KPIAH------------V-----T-GFNYNVSKD-G------------------------
------KMF-WES----------------TT-G-----NAF-TYE-----M-----NY-K
-D--------G---SL-V---KGFYFIF--------SK--IC--FSQLH-----------
------------YRT--------------------TDKATF---KH-----GIY------
KLTQ-T-Y--P--------------ADL---ELMS---------------SESY--HCRN
-----------------------------------DR-E---------EMF----D-NSF
LGGIYYLTEGDQIF-------GKV--------N-EC---KL-----IQMQYSSQNFFGVF
LI
>o_Lepisosteus_AHAT01007520_pseudogene ..
NPKAY------------V-----A-GYNHTASKE-G------------------------
------KIF-WES----------------VN-E-----HVF-THG-----I-----DY-K
-D--------S---SL-VIKTEGYYFIY--------SK--IV--YGQLD-----------
------------YKT--------------------SAKGTL---KH-----GVY------
KSTQ-R-Y--L--------------GDL---ELMS---------------SKRY--HCRN
-----------------------------------XK-E---------DIL----D-NSF
LEGIYHLTEGDQTF-------VKV--------I-EK---NF-----ILLPPASQNFFGAF
LR
>o_Lepisosteus_oculatus_LOC102684846_XM_015349027.1 ..
KPKAH------------V-----T-GCNCNASKE-G------------------------
------KMF-WES----------------VN-G-----DAF-THA-----I-----DY-K
-D--------G---SL-VIKTEGYYFIY--------SK--IF--NGQMD-----------
------------CKT--------------------SAKGTF---KH-----SVY------
KSTQ-W-F--P--------------GDL---ELMS---------------SKRY--HCRN
-----------------------------------DK-E---------DML----D-ISF
LGGIYHLKEGDQIF-------VKV--------N-EK---IV-----IRLQSTSQNFFGAF
LI
>o_Lepisosteus_oculatus_LOC102684262_XM_006631663.2 ..
KPKAH------------V-----T-GCNCNASKE-G------------------------
------KMF-WES----------------VN-G-----DAF-THT-----I-----DY-K
-D--------G---SL-VIKTEGFYFIY--------SK--IF--YGQLD-----------
------------CKT--------------------SAKGTF---KH-----GVY------
KSTQ-R-Y--P--------------GDL---ELMS---------------SKRY--HCRN
-----------------------------------DK-E---------DML----D-NSF
LGGIYHLTEGDQIF-------VKV--------N-QK---NL-----IRLQSTSENFFGAF
LI
>o_Lepisosteus_oculatus_LOC102684456_XM_015348887.1 ..
KPSAH------------V-----T-GCKFNTSND-G------------------------
------KLS-WEP----------------QN-G-----DAY-TYE-----M-----DY-K
-D--------G---AL-VIKKEGYYFIY--------SK--II--YGERD-----------
------------CKT--------------------GHLETF---KH-----TVF------
KITQ-T-V--S--------------REV---ELMS---------------SVRS--YCKN
-----------------------------------DK-E---------GEL----V-NSF
LGGIYYLLKGNQIF-------VTV--------T-ET---KN-----ILVQTSAENVFGAF
LM
>ADD_Polypterus_senegalus_TNFSF14_XM_039772839.1 ..
KASAH------------L-----T-GCNCSSPGTAG------------------------
------PLK-WES----------------KL-G-----EAF-TNE-----V-----DYTE
-N--------G---GL-LIKHEGFYYIY--------SK--VF--YGEIA-----------
------------CK---------------------QKHTYF---SH-----AIC------
KKMP-W-Y--K--------------KEI---ELMQ---------------MKKF--YCID
-----------------------------------SA-G---------QWL----A-NSY
LGGVFHLQPDEEIY-------VKV--------D-NK---EL-----VRL-GTAENFFGVF
QV
>o_Danio_rerio_LOC108190761_XM_021475881.1 ..
KPAAF------------LQ---SV----------------------------------SP
LSSSDDVLR-WRLN------------------GL----PVF-IRG-----L-----EH-H
-N--------N---SL-ICLQDGTYFIF--------SK--LS--YIVSHEP---------
----------------------------------------L---KH-----SVMM-----
SADRYS------------------NKPL---PLMQ---------------SFRFLSASAS
Q----------------------------------SG------------------RDSSF
LAGVFQLEIGDQVF-------VKV--------S-NI---SL-----VHD-NPNENFFGAF
MV
>o_Danio_rerio_tnfsf14_NM_001281995.1 ..
KPMGQ------------L----TT-----------------------------------G
LRVNNEVVL-WHE----------------NH-------DSI---------L-----HFIK
HK-----SQEG---KL-IIEKEGFYSVY--------SK--IN--YKEES------I----
----------------------------------------LF--TH-----SVV------
RNTQ-R-F---------------AGEEI---LLLQS------------------------
-----------------------------------SSLHPKIPR--------PSIE-NSF
LNGVFHLYKDDAIF-------VRV--------K-NC---TI-----VLS-NSAENYFGLF
MI
>o_Takifugu_rubripes_LOC101066955_XM_003972088.2 ..
RPFAQ------------L-----I-GSSNPVGE---------------------------
--D--NVVQ-WEH----------------KG-G-----ETY-TNH-----M-----GYSK
----------G---QL-LVQMEGHYYLY--------SK--VT--LNA-------------
---------------------------------A-EECS-L---VQ----HKVM------
KVTK-A-YG----------------QAI---ELMK---------------SKSSR--CTW
-----------------------------------DA-KFSTPKSSPGEDL----R-NSF
LAGIFHLQTGDKIY-------VTL--------E-DI---QK-----IHR-GTTDNIMGAF
MI
>Leucoraja_erinacea_AESE012524335.1_XM_055631315.1 ..
PPAS---------------------GEVVNS-----------------------------
------SMR-WKS-------------------SG---RESR-LQA-----M-----NC--
-S--------G--DAI-VIPERGHYYIY--------SQ--VS--FVGGG-----------
------------CEN--------------------GSEV-L---EN-----TLL------
-------YSAPQSRGRRQHQHQQQQHPV---ELMQ---------------ATQTV--CQG
P----------------------------------NN-K---------PWY----H-SLH
QGGLHWLEKNTRIS-------VKIRP-----FH-RA---EL---------EHHKTFFGAF
KL
>Rhincodon_typus_JAHMAH010006016.1_TNFSF33_3850_342 2..
-PVSLF-----------L-----VPGKAGSS-----------------------------
------GLS-WDD-------------------SP---LEST-RVK-----M-----AF--
-E--------N--ESI-VIHEAGFYYVY--------SQ--VA--FVGAN-----------
------------CSE--------------------GSLV-L---ES-----RLL------
-------YKLP---------NYDRDHPQ---ELLE---------------VTESV--CEG
A----------------------------------SP-K--------VKWH----R-SLR
QGGVFNLKEKTLLS-------VKISP-----KD-KA---EM---------EHHKTYFGAF
KL
>o_Latimeria_BAHO01339439.1_2126_1752 ..
SLASH------------LRLR--T-----------------------------R-VPIV-
------KLH-WSN----------------ST-H-----GSL-LSG-----M-----EY-K
-D--------G---NI-IIPEDGEYFIY--------AQ--VY--MMVKE-----------
-----------------------------------KETT-T---ANM----KVF------
YTSS-H-Y--Q-------------EEDF---LLMS---------------AMEHV-YVTE
-----------------------------------NS-SF--------TWR----R-TLS
QCRTCKLKKGMEVY-------VHV--------S-DS----------VDS-AEPKTFWGIF
KI
>AC15_1_Anolis_carolinensis_XM_008120758.2 ..
KAVAY------------L----Q--ALP--------------------------------
--VNQTRLK-WH-----------------KE-GI--------LYN-----F-----HY-D
-D--------G---NL-VVQKPGLYFIF--------CH--LQ--FSFPT-----------
------------CGSSAED---------------------LT----L----SLSV-----
NGNI-M------------------KETV--LTLCSSHKT---------------------
------------------------------------S-ERIS-------------H-DIS
SALLVEMNIGDRFG-------VDV--------N-LF---RY---LHTDT-LPSSNVLGAF
KY
>AM15_1_Alligator_mississippiensis_XM_019500950.1 ..
MAAAY------------M----RA-LKP--------------------------------
---NNTELK-WT-----------------EY-GV--------RQD-----I-----QI-H
-E--------G---IP-VIQTQGLYLIF--------CH--LN--FNIHN-----------
------------CSGDTID---------------------IK----L----QMFV-----
NGDH-R------------------RQTI--DTLCTSNEV---------------------
------------------------------------S-KRIY-------------K-EFF
QLFLEYLNVNDRIS-------VQI--------D-KY---QY---LDFAV-LPNENVLGVF
RY
>CM16_1_Chelonia_mydas_XM_007057318.4 ..
KVAAY------------M----TV-SKP--------------------------------
--INSPKLK-WT-----------------KN-RI--------LQD-----I-----TY-N
SN--------G---DP-VIQTPGLYLVY--------CN--LH--FHLTN-----------
------------FSRNTID---------------------LQ----M----ELFV-----
NNSL-N------------------RQTL--LTHCPTTDRQTVFK------------QCAS
V-------------A--------------------DS-NRIY-------------Q-ELS
ILHLVNLDANDWIS-------VKT--------E-QY---KY---LDLDF-LPNENVLAVL
RY
>Gallus_gallus_NM_204409.2 ..
GAAAY------------M----RV-SNS--------------------------------
--VNRSKLS-LT-----------------DN-GV--------CDN-----I-----QC-K
-S--------E---EL-VIRKQGLYLIY--------CH--LN--FHFAN-----------
------------CSHSPTD---------------------LK----I----ELLI-----
NNEV-N------------------RQTL--STWCASDSC---------------------
------------------------------------Q-EKNF-------------K-TLF
QLHLTYLKEEDRIS-------LTL--------S-HP---KF---LNEIH-LPNDNVLGVL
RY
>O17_1_Ornithorhynchus_anatinus_XM_001508003.5 ..
ESSAY------------L----EV-SKQ--------------------------------
--INSSKLT-WN-----------------QDSGH--------LNG-----I-----EY-N
-N--------G---NL-VIQSPGLYFIY--------CH--LH--FFVPE-----------
------------CPKDPFD---------------------LK----V----ELLI-----
NDEV-K------------------KQTL--VTLCESNLR---------------------
------------------------------------T-KGIF-------------Q-DLF
QFLLGDLKANNTVS-------IQV--------N-KF---QY---VNTND-LPRDNVFGTF
KY
>o_Homo_TNFSF8_CD30L_NP_001235.1 ..
KSWAY------------L----QV-AKH--------------------------------
--LNKTKLS-WN-----------------KD-GI--------LHG-----V-----RY-Q
-D--------G---NL-VIQFPGLYFII--------CQ--LQ--FLVQ------------
------------CPNNSVD---------------------LK----L----ELLI-----
NKHI-K------------------KQAL--VTVCESGMQ---------------------
------------------------------------T-KHVY-------------Q-NLS
QFLLDYLQVNTTIS-------VNV--------D-TF---QY---IDTST-FPLENVLSIF
LY
>X13_1_Xenopus_tropicalis_XM_031892114.1 ..
ASAQT------------V----QV-TQKEP------------------------------
-YSANQILL-WQ-----------------EN-YK--------LNG-----M-----KY-Q
-N--------G---NL-TILTKGLYYIY--------CH--LH--FIIEE-----------
------------C-FDYED---------------------LH----M----ILNV-----
NNKP-R------------------HQVF--HTIIQQSNC---------------------
------------------------------------T-VRMY-------------R-DQY
LGLQLYLNAYDNVS-------IET--------N-HV---TW---LNRNY-LPDDILFGAF
KL
>P_1_Protopterus_annectens_XM_044057807.1 ..
KSAAH------------L----RV-----------------------------------L
TKNNPGILE-WQN----------------QD-GI--------LKN-----I-----DY-I
-N--------K---SL-VIQEAGTYFVY--------CH--IE--FKVTQ-----------
------------CQGKPIE---------------------L----------SLDI-----
ERNG--------------------------TAILSASET-----------------ACV-
-----------------------------------TA-NKTF-------------H-SLF
QAGLVYLDTYDHLS-------VNS--------K-NS--YTY---MDTDL-FPNDIFFGTF
KY
>o_Latimeria_TNFSF8_XM_006010739.2_XP_006010801.2 ..
QPAAH------------L----QV-----------------------------------S
ENTNSSMLE-WIE----------------ND-AI--------LQG-----I-----KY-S
-N--------K---AL-VINEPGVYFVYFA----------IQ--FECKKEEQE-------
----------------------------------------VT--------FSLLV-----
NKND-D-YVAAD------------------GMLCKPGAE---------------------
-----------------------------------NS------------------HRTLY
HGVLTRLKAKDRVS-------VFV--------S-NF--------RNVKGSLSRHTVFGAF
KY
>Add_Acipenser_ruthenus_LOC117433986_XM_034056468.2 ..
TPLIH------------L-----T------------------------------------
RTKEG-----WKN-------------------S-----QS--TRR-----I-----SL-K
SN------------AI-VIEEAGYYYVY--------SQ--AT--FLVKK-----------
-----------------------------------KDVQ-L---GM-----TLF------
KNSP-S-Y--Q--------------KNR---TVCE---------------TMDSP-----
----------------HW-----------------KE-R---------TVP----R-TLS
QGTVVKLEEDDELQ-------IAV--------Q-PE---EI-----L---DLDSMFFGAF
KI
>Add_Acipenser_ruthenus_LOC117971658_XM_034919827.1 ..
TPLIH------------L-----T------------------------------------
RTKEG-----WKK-------------------S-----QS--TRR-----I-----SL-K
SN------------AI-VIEEAGYYYVY--------SQ--AT--FLVKK-----------
-----------------------------------KDVQ-L---GM-----TLF------
KNSP-S-Y--Q--------------KNR---TVCE---------------TMDSP-----
----------------HW-----------------KE-R---------TVP----R-TLS
QGTVVKLEEDDELQ-------ITV--------Q-PE---EI-----L---DLDSMFFGAF
KI
>ADD_P_senegalus_LOC120539009_XM_039768685.1 ..
VPLIH------------V-----T------------------------------------
RRDK-------DQ-------------------S-----QSF-ANQ-----I-----KM-E
GN------------HI-IIQKPGYYYVY--------AQ--TT--FKLNK-----------
-----------------------------------TGHH-L---IM-----QIL------
KQTK-S-Y--S--------------KFV---VVSN---------------SDEKL-----
----------------QF-----------------DK-D---------DNI----W-TLS
QNTILKLGEEDRLQ-------FHV--------T-PE---DN-----IWYNNMPSSFYGAY
KI
>o_Takifugu_rubripes_TNFB_NM_001037986.1 ..
LSYIQ------------L-----T-KSPDNRS----------------------------
----------WQE--------F-------HSGGSC---------------------SFVH
HE--------G---SI-HCRKNSLYFLY--------AQ--VA--FTKHASQTR-------
--------------------------------------------SK-----SVILV----
RNPA-D------------------DKSL--RKLAEGTFPPT-------------------
-------------------------T---------EG--------------------SVW
VANVVRLKEDDTIS-------INI--------T-----GEV---------LSDITLWGAF
EL
>o_Lepisosteus_oculatus_EDA_XM_015351458.1 ..
PAVVH------------LQGQETT--------------------------------IQVK
EDLSEGVLKNWKM-------------------------IS--IHPKV-FKM-----HS-R
-S--------G---EL-EVLVDGTYFIY--------SQVEVY--YLNFT-----------
-----D----------------------------------I--ASY-----EVMV-----
D-KT---------------------------PFLR----------------------CTR
SIE--------------------------------TG-QRKF-------------N-TCY
TAGVCLLKARQKIS-------IKMVY------E-DT---------SISM-TNHTTFLGSI
RL
>o_Takifugu_rubripes_EDAX1_XM_003970459.2 ..
PAVVH------------LQGQETT--------------------------------IQVR
EDLSEGILRNWKM-------------------------VS--IHHRV-FKM-----HS-R
-S--------G---EL-EVLLDGVYFIY--------SQVEVY--YLNFT-----------
-----D----------------------------------I--ASY-----EVMV-----
D-SN---------------------------PFLR----------------------CTC
SLE--------------------------------TG-QRKF-------------N-TCY
TAGVSLLRAGQRIS-------IRIVY------E-DT---------LISM-TNHTTFLGSV
RL
>o_Danio_rerio_EDA_XM_021476330.1 ..
PAVVH------------LQGQETT--------------------------------IQVK
EDLSEGVLKNWRM-------------------------IS--IHQRV-FKM-----HS-R
-S--------G---EL-EVLLDGTYFIY--------SQ--VY--YLNFT-----------
-----D----------------------------------I--ASY-----EVMV-----
D-KT---------------------------PFLR----------------------CTR
SIE--------------------------------TG-QRKF-------------N-TCY
TAGVCLLRARQRIS-------IRMVY------E-DT---------SISM-SNHTTFLGSI
RL
>ADD_Polypterus_senegalus_EDA_XM_039766370.1 ..
PAVVH------------LQGHGSA--------------------------------IQVK
NDLSGGMLNDWSR-------------------------IS--LNPRV-FKL-----HG-R
-S--------G---EL-EVLVDGTYFIY--------SQVEVY--YINFT-----------
-----D----------------------------------F--ASY-----EIVV-----
D-QK---------------------------PFLQ----------------------CTR
SIE--------------------------------TG-KTNF-------------N-TCY
TAGVCLLKAKQKIA-------IKMVH------P-DI---------SINM-SQQTTFFGAI
RL
>Add_Acipenser_ruthenus_LOC117972087_XM_034920357.1 ..
PAVVH------------LQGQGSA--------------------------------IQVK
NDLSGGVLNDWSR-------------------------IS--MNPKV-FKL-----HT-R
-S--------G---AL-EVLVDGTYFIY--------SQVEVY--YINFT-----------
-----D----------------------------------F--ASY-----EVVV-----
D-ET---------------------------PFLQ----------------------CTR
SIE--------------------------------TG-KTNF-------------N-TCY
TAGVCLLRARQRIA-------IKMVH------A-DI---------SINM-SKHTTFFGAI
RL
>Add_Acipenser_ruthenus_LOC117412210_XM_034020357.2 ..
PAVVH------------LQGQGSA--------------------------------IQVK
N---GGVLNDWSR-------------------------IS--MNPKV-FKL-----HT-R
-S--------G---AL-EVLVDGTYFIY--------SQVEVY--YINFT-----------
-----D----------------------------------F--ASY-----EVVV-----
D-ET---------------------------PFLQ----------------------CTR
SIE--------------------------------TG-KTNF-------------N-TCY
TAGVCLLRARQRIA-------IKMVH------A-DI---------SINM-SKHTTFFGAI
RL
>o_Homo_EDA_NM_001399.5 ..
PAVVH------------LQGQGSA--------------------------------IQVK
NDLSGGVLNDWSR-------------------------IT--MNPKV-FKL-----HP-R
-S--------G---EL-EVLVDGTYFIY--------SQVEVY--YINFT-----------
-----D----------------------------------F--ASY-----EVVV-----
D-EK---------------------------PFLQ----------------------CTR
SIE--------------------------------TG-KTNY-------------N-TCY
TAGVCLLKARQKIA-------VKMVH------A-DI---------SINM-SKHTTFFGAI
RL
>O1_1_Ornithorhynchus_anatinus_XM_039912403.1 ..
PAVVH------------LQGQGAA--------------------------------IQVK
NDLSGGVLNDWAR-------------------------VT--LNPKV-FKL-----HP-R
-S--------G---EL-EVLVEGAYFIY--------SQVEVY--YINFT-----------
-----D----------------------------------F--ASY-----EVVV-----
D-EK---------------------------PFLQ----------------------CTR
SIE--------------------------------TG-KTNF-------------N-TCY
TAGVCLLRARQKIA-------VKMVH------A-DI---------SINM-SRHTTFFGAI
RL
>P15_1_Protopterus_annectens_XM_044057186.1 ..
PAVVH------------LQGQGSA--------------------------------IQVK
NDLAGGVLNDWSR-------------------------IT--MNPKV-FKL-----HT-R
-S--------G---HL-EVLVDGAYFIY--------SQVEVY--YINFT-----------
-----D----------------------------------F--ASY-----EVLV-----
D-EK---------------------------PFLQ----------------------CTR
STE--------------------------------TS-KTSF-------------N-TCY
TAGISVLKARQKIA-------VKMVH------S-DS---------SINM-SKQTTFFGAI
WL
>Gallus_gallus_XM_040669368.2 ..
PAVVH------------LQGQGSA--------------------------------IQVK
NDLSGGVLNDWSR-------------------------IT--MNPKV-FKL-----HA-R
-S--------G---EL-EVLVDGTYFIY--------SQ--VY--YINFT-----------
-----D----------------------------------F--ASY-----EVVV-----
D-EK---------------------------PFLQ----------------------CTR
SIE--------------------------------TS-KTNF-------------N-TCY
TAGVCLLKARQKIA-------VKMVH------A-DI---------SINM-SKHTTFFGAI
RL
>CM1_1_Chelonia_mydas_XM_007055283.4 ..
PAVVH------------LQGQGSA--------------------------------IQVK
NDLSGGVLNDWSR-------------------------II--MNPKV-FKL-----HA-R
-S--------G---EL-EVLVDGTYFIY--------SQVEVY--YINFT-----------
-----D----------------------------------F--ASY-----EVVV-----
D-EK---------------------------PFLQ----------------------CTR
SIE--------------------------------TG-KTNF-------------N-TCY
TAGVCLLKARQKIA-------VKMVH------A-DI---------SINM-SKHTTFFGAI
RL
>AM_1_Alligator_mississippiensis_XM_019487884.1 ..
PAVVH------------LQGQGSA--------------------------------IQVK
NDLSGGVLNDWSR-------------------------IT--MNPKV-FKL-----HA-R
-S--------G---EL-EVLVDGTYFIY--------SQVEVY--YINFT-----------
-----D----------------------------------F--ASY-----EVVV-----
D-EK---------------------------PFLQ----------------------CTR
SIE--------------------------------TG-KTNF-------------N-TCY
TAGVCLLKARQKIA-------VKMVH------A-DI---------SINM-SKHTTFFGAI
RL
>X1_1_Xenopus_tropicalis_XM_004916809.4 ..
PAVVH------------LQGQGSA--------------------------------IQVK
NDLSGGILHDWSR-------------------------IA--MNHRV-FKL-----HT-R
-S--------G---EL-EVLVDGTYLIY--------SQVEVY--YINFT-----------
-----D----------------------------------L--ASY-----EVVV-----
D-EK---------------------------PFLQ----------------------CTR
SIE--------------------------------PG-KTNF-------------N-TCY
TAGVCLLKAKQKIA-------VKMVH------A-DI---------SINM-SKHTTFFGAI
RL
>o_Latimeria_EDA_XM_014489044.1_XP_014344530.1 ..
PAVVH------------LQGQGSA--------------------------------IQVK
NDLSGGVLNDWSR-------------------------IA--MNPRV-FKL-----HT-R
-T--------G---EL-EVLVDGTYFIY--------SQVEVY--YINFT-----------
-----D----------------------------------F--ASY-----EIVV-----
D-EK---------------------------PFLQ----------------------CTR
SIE--------------------------------TG-KTSF-------------N-TCY
TAGVSLLKARQKIA-------VKMVH------A-DI---------SINM-SKHTTFFGAI
RL
>AC16_1_Anolis_carolinensis_XM_062964008.1 ..
PAVVH------------LQGQGSA--------------------------------IQVK
NDLSGGVLNDWSR-------------------------VA--MNPRV-FKL-----HA-R
-S--------G---EL-EVLVDGTYFVY--------SQVEVY--YINFT-----------
-----D----------------------------------F--ASY-----EVVV-----
D-EQ---------------------------PFLQ----------------------CTR
SLE--------------------------------TG-KTSF-------------N-TCY
TAGVCLLRARQKIA-------VKMVH------A-DI---------SVNM-SKHTTFFGAV
RL
>CaM_Callorhinchus_milii_XM_042340629.1 ..
MAVVH------------LQGHDSV--------------------------------IQVK
QDLIGGVLADWVR-------------------------SS--LNHKV-FRL-----HS-R
-S--------G---EL-EVLMDGTYFIY--------SQVEVY--YINFT-----------
-----D----------------------------------F--ASH-----EVLI-----
D-RT---------------------------PFLQ----------------------CTR
SVE--------------------------------NR-KSKF-------------N-TCY
TAGVCPLKARQKIT-------VKMTY------E-DT---------VVNM-SRHTTFFGAV
RL
>RT19_1_Rhincodon_typus_XM_048605175.1 ..
MAVVH------------LQGHDSV--------------------------------IQVK
Q---GGVLADWVR-------------------------SS--LSHKV-FRL-----HS-R
-S--------G---QL-EVLVDGTYFIY--------SQVEVY--YINFT-----------
-----D----------------------------------F--ASH-----EVLV-----
D-DK---------------------------PFLQ----------------------CTR
SIE--------------------------------NR-KSKF-------------N-TCY
TAGVCLLKARQKIT-------VKMTY------E-DT---------VVNM-SQHTTFFGAV
RL
>Leucoraja_erinacea_XM_055644116.1 ..
MEFVH------------LQGHDSV--------------------------------IQVK
QDLIGGVLADWVR-------------------------SS--LNHKV-FRL-----HS-R
-S--------G---QL-EILVDGTYFIY--------SQVEVY--YINFT-----------
-----D----------------------------------F--ASH-----EMLV-----
D-DK---------------------------PFLQ----------------------CTR
SIE--------------------------------NR-KSKF-------------N-TCY
TAGVCLLKARQKIT-------VRMTY------E-DT---------VINM-SKHTTFFGAV
RL
>Petromyzon_marinus_XM_032958292.1 ..
VKVAH------------VPGIDAI--------------------------------VSVE
KDLKGGVLSDWDR-------------------------ERLLLSPGA-FRL------L-R
-S--------G---EL-EVLMPGLYFIY--------SQ--VF--YRNFS-----------
-----D----------------------------------V--TGH-----VLVL-----
NGRE---------------------------EFLQ----------------------CSL
SAGV------GLGGS-------GGGS---------GG-GGGF-------------G-TCH
AACVRALRAGDRLA-------LTALY------P-RT---------HITS-HPRATFMGAV
RL
>Lethenteron_camtschaticum_APJL01042123.1_2783_3980 ..
VKVAH------------VPGIDAI--------------------------------VSVE
KDLKGGVLSDWDR-------------------------ERLLLSPGA-FRL------L-R
-S--------G---EL-EVLMPGLYFIY--------SQ--VF--YRNFS-----------
-----D----------------------------------V--TGH-----VLVL-----
NGRE---------------------------EFLQ----------------------CSL
SAGV------GLGGS-------GGGX--------GGG-GGGF-------------G-TCH
AACVRALRAGDRLA-------LTALY------P-RT---------HITS-HPRATFMGAV
RL
>Leth_reissneri_JADLOY010000510.1_13693231_13692059 ..
VKVAH------------VPGIDAI--------------------------------VSVE
KDLGGGVLSDWDR-------------------------ERLLLSPGA-FRL------L-R
-S--------G---EL-EVLMPGLYFIY--------SQ--VF--YRNFS-----------
-----D----------------------------------V--TGH-----VLVL-----
NGRE---------------------------EFLQ----------------------CSL
SAGV------GLGGS-------GGGS--------GGG-GGGF-------------G-TCH
AACVRALRVGDRLA-------LTALY------P-RT---------HITS-HPRATFMGAV
RL
>Leth_reissneri_JADLOY010000510.1_13636748_13635553 ..
VKVAH------------VPGIDAI--------------------------------VSVE
KDLGGGVLSDWDR-------------------------ERLLLSPGA-FRL------L-R
-S--------G---EL-EVLMPGLYFIY--------SQ--VF--YRNFS-----------
-----D----------------------------------V--TGH-----VLVL-----
NGRE---------------------------EFLQ----------------------CSL
SAGV------GLGGS-------GGGS--------GGG-GGGF-------------G-TCH
AACVRALRVGDRLA-------LTALY------P-RT---------HITS-HPRATFMGAV
RL
>Myxine_glutinosa_GKQO01025784.1 ..
LRGFH------------VPGIDTV--------------------------------IQVD
ADAPGGFLSDWDR-------------------------EAAILTPPSIFRI------L-R
-S--------G---EV-EFLEGGLYYLY--------AQ--VY--YQDYV-----------
-----D----------------------------------V--SGH-----QLVM-----
NGRD---------------------------AFAQ----------------------CTI
SRER------RRGTS-------GLDT---------TS-DLRL-------------A-SCT
AGAVRMVRAGERLG-------VRVPH------A-PS---------RLLG-HPRGTFFGGI
GS
>Eptatretus_burgeri_FYBX03000015.1_33568349 ..
LRGFH------------VPGIDTV--------------------------------IQVD
ADAPGGFLSDWDR-------------------------EAAILTPPSIFRI------L-R
-S--------G---EV-EFLEGGLYYLY--------AQ--VY--YQDYV-----------
-----D----------------------------------V--SGH-----QLVM-----
NGRD---------------------------AFAQ----------------------CTI
SRER------RRGTS-------GLDT---------TS-DLRL-------------A-SCT
AGAVRVVRAGERLG-------VRVPH------A-PS---------RLLG-HPRGTFFGGI
GS
>Petromyzon_marinus_XM_032980538.1 ..
QSYIH------------L-----K-PGPVLD--SKDD-----------------------
----ETRIQ-WQLGL--------------KK-G-----DA----------L-----SL-R
-E--------N---AI-HVHERGSYFIY--------SQ--VL--FSDPT-----------
------------------------FV--------------M---GH-----IVR------
RGAH-SK--------------------V---ALFR----------------------CMQ
NMP---------------------------------E-KEPN-------------N-SCY
TAGMAELNKGDVVE-------LVIP---------RE---DS----ALSL-EADSTFIGVM
KL
>Lethenteron_camtschaticum_APJL01164701.1_APJL01100 ..
QSYIH------------L-----K-PGPNLD--SKDD-----------------------
----ETRIQ-WQLGL--------------KK-G-----DA----------L-----SL-R
-E--------N---AI-HVHERGSYFIY--------SQ--VL--FSDPT-----------
------------------------FV--------------M---GH-----IVR------
RGAH-SK--------------------V---ALFR----------------------CMQ
NMP---------------------------------E-KEPN-------------N-SCY
TAGMAELNKGDVVE-------LVIP---------RE---DS----ALSL-EADSTFIGVM
KL
>RT14_1_Rhincodon_typus_XM_020536380.2 ..
NSLIH------------L-----V-PSSYQ---LQGD-----------------------
----STIIH-WQKIL--------------HT-G-----ES----------F-----EQ-N
-N--------S---TI-AIKGNGYYLIY--------TQ--VL--YQDHT-----------
------------------------FV--------------M---GH-----VVK------
RKEQ-KRQKE----------------GE---TLLR----------------------CTQ
NMP---------------------------------E-EQPF-------------N-TCY
SAGIYRLQKGDIIE-------LVIP---------RN---SA----AIVM-EKDSTFMGLM
KV
>CaM_Callorhinchus_milii_JW878633.1 ..
RSFIH------------L-----T-PSSCI---SMGD-----------------------
----NTIIF-WRTIF--------------QE-G-----KS----------F-----EH-A
-D--------N---TI-TLTESGYFFIY--------AQ--VL--YQDRT-----------
------------------------FV--------------M---GH-----FVK------
QRLK-KVNGE-----------------R---TILR----------------------CIQ
SMA---------------------------------E-SYPS-------------N-TCY
TAGIYKLEKGDIIE-------VIIP---------RM---SA----DISM-QQDSTFMGLY
K-
>o_Lepisosteus_oculatus_GFIM01038907.1 ..
RSFLH------------L-----L-PLSTH-SYDEDD-----------------------
----STSIS-WGEGY--------------RQ-G-----RG----------L-----QV-S
-G--------E---TV-TVKTGGLYHIY--------SQ--VL--YGDHT-----------
------------------------FA--------------M---GH-----VIK------
KNLH-G----N-------------ETI-----LMK----------------------CSK
NMPD-------------------------------SE-DKAF-------------S-SCY
SAGVFYLESGSVVE-------LSVL---------RK---DA----RLKL-EPYYTYLGLY
RI
>o_Danio_rerio_tnfsf13_NM_001168464.1 ..
HTFLH------------L-----V-PVSSQ-SYNDDD-----------------------
----STVLS-WAVGQ--------------SR-G-----IG----------L-----QL-S
-G--------D---TV-TVEAEGSYFIY--------SQ--VL--YRDTT-----------
------------------------WV--------------M---GH-----VIT------
KR-----QKGA-------------ESK-----LMK----------------------CLK
SMPS-------------------------------NV-SQPL-------------N-TCY
SAGIYFLESGSTLQ-------LSVP---------RR---SA----ELIL-TAHATFMGLF
SI
>ADD_Polypterus_senegalus_TNFSF13_XM_039747106.1 ..
RSVVH------------L-----V-PLSTQ-TND-LD-----------------------
----LTEIE-WKIGI--------------KQ-G-----GA----------F-----EV-N
-R--------T---TL-TIKDSGLYYVY--------SQ--VL--YRDMT-----------
------------------------FV--------------M---GH-----VIM------
KRTV-GDQTSN-------------EVT-----LLK----------------------CIQ
SMPS-------------------------------TK-EQAF-------------N-TCY
SAGMYFLEKGSVLQ-------LSVP---------RF---NA----GIAL-EDHSTFMGLI
KL
>Add_Acipenser_ruthenus_CACTIF020001158.1 ..
RSILH------------L-----V-PVSTE-TYEAVD-----------------------
----STVIL-WRASS--------------LQ-G-----NA----------F-----EP-S
-P--------A---AT-AIKEDGFYYIY--------SQ--VL--FHDWT-----------
------------------------FL--------------M---GQ-----VVM------
KVGG-GESRGN-------------EST----RLLT----------------------CFK
SMPE-------------------------------NA-EQAY-------------N-TCF
SAGVYFLEKGSVLQ-------LSVP---------RF---NA----GIQL-ADHSTFMGVI
QL
>X5_1_Xenopus_tropicalis_XM_018089853.2 ..
RSYVH------------L-----V-PDHFF-TNDALD-----------------------
----ATLVS-WKVSM--------------KE-G-----RA----------F-----QV-Q
-G--------V---NV-TVRNSGIYSVY--------SQ--VL--YNDSR-----------
------------------------FT--------------M---GH-----LIT------
RKLE-GLSGGE-------------KV------LLR----------------------CVQ
SMPP-------------------------------NE-SMAY-------------N-TCY
SAGVFQLQKGDSIS-------LVIP---------RS---NA----NLDA-RGEATFLGLV
RL
>P11_1_Protopterus_annectens_TNFSF13_XM_044076105.1 ..
PPILH------------L-----I-PAAYS-TNEMLD-----------------------
----LTEVI-WKKSA--------------GQ-G-----QC----------F-----EH-H
-G--------K---SV-VMKENGFYFIY--------SQ--VL--FHDIT-----------
------------------------FT--------------M---GQ-----LMM------
RTIP-SKENKT-------------QI------LFK----------------------CVQ
SMSA-------------------------------WE-AYSH-------------N-SCY
SAGVYELQKEDVIQ-------LLIP---------RF---NA----TVDM-SSHATFMGIM
KL
>o_Latimeria_BAHO01309772_773_774.1 ..
RSMIH------------L-----A-PDGYS-SKENDD-----------------------
----VTEII-WRKVL--------------QQ-G-----PC----------F-----QE-N
-R--------K---SV-LLKRAGLYFIY--------SQ--VM--FHDTT-----------
------------------------FT--------------M---GQ-----VVT------
RKVN-GKEQQV-------------DI------LFK----------------------CVQ
SMPE-------------------------------KE-DYAY-------------N-SCY
SAGVFALQQGDTIE-------VLIP---------RS---NA----TMEM-SPHATFMGLI
EL
>o_Homo_TNFSF13_APRIL_NP_001185553.1 ..
HSVLH------------L-----V-PINAT-SKDDSD-----------------------
----VTEVM-WQPAL--------------RR-G-----RG----------L-----QA-Q
-G--------Y---GV-RIQDAGVYLLY--------SQ--VL--FQDVT-----------
------------------------FT--------------M---GQ-----VVS------
REGQ-GR---Q-------------ET------LFR----------------------CIR
SMPS-------------------------------HP-DRAY-------------N-SCY
SAGVFHLHQGDILS-------VIIP---------RA---RA----KLNL-SPHGTFLGFV
KL
>O5_1_Ornithorhynchus_anatinus_XM_039910885.1 ..
RSVLH------------L-----A-PTNKT-SRKHDD-----------------------
----VTEVM-WIPAL--------------RQ-G-----HA----------L-----EP-H
-I--------H---GV-QVRETGVYLLY--------SQ--VL--FHDVT-----------
------------------------FT--------------M---GQ-----VVS------
REGQ-GG---E-------------QI------LSR----------------------CVR
SMPP-------------------------------DP-NLAY-------------N-SCY
SAGVFRLHRGDTVS-------LIIP---------RA---GA----SFDL-SPHGTFLGLV
RL
>CM5_1_Chelonia_mydas_XM_043537077.1 ..
RSVLH------------L-----A-PSHRS-TNNEGD-----------------------
----MTEIW-WQPFL--------------QQ-G-----RA----------L-----DV-T
-G--------P---DV-TVKQTGLYLVY--------SQ--VL--FHDPT-----------
------------------------FT--------------M---GQ-----VLW------
RASA-G--GPG-------------QI------LLR----------------------CVQ
SMPR-------------------------------EP-EQAY-------------N-SCY
SGGVFQLQRGDQLS-------LRVP---------RA---NA----SLDL-SPHGTFLGLV
RL
>AM5_1_Alligator_mississippiensis_XM_019495557.1 ..
RTALH------------L-----V-PSHCS-TNAEGD-----------------------
----VTELW-WAPAL--------------RQ-G-----QG----------L-----EL-S
-G--------S---IV-TVRQAGLYLVY--------SQ--VL--FHDPT-----------
------------------------FT--------------M---GQ-----VLW------
RLPP-GGRGPG-------------QI------LLR----------------------CVQ
SMPG-------------------------------QR-EQAY-------------N-SCY
SGGAFHLQRGEGLR-------LAVP---------RA---NA----SLDL-TPHGTFLGLV
RL
>AC6_1_Anolis_carolinensis_XM_062957048.1 ..
QSVLH------------L-----I-PGHHS-SNDEEN-----------------------
----ETEIW-WEPFL--------------QQ-G-----RA----------L-----EL-R
-G--------R---DV-VVKQKGLYFVY--------SQ--VL--FHDPT-----------
------------------------FT--------------M---GQ-----VLW------
RMAV-G--RPD-------------QI------LFR----------------------CVQ
SMPA-------------------------------HP-GKAY-------------N-SCY
SGGIFHLQHGDRLN-------LRIP---------RF---NA----SFDV-SAHGTFLGLL
RL
>ADD_Polypterus_senegalus_TNFSF13B_XM_039745920.1 ..
QACLH------------M-----I-ADNSRSTFQKDM-----------------------
----QTAIP-WHQGL--------------RR-G-----PA----------L---EHEQ-E
-S--------N---AI-VVREAGYFFVY--------SQ--VY--YMDRT-----------
------------------------FA--------------M---GH-----VII------
RKKA-GIVGNE-------------LRIV---NLFH----------------------CIQ
HMN---------------------------------E-DYPF-------------N-TCY
TAGIAKLEQEDSIE-------LLIP---------RP---SA----NVSL-DGDSTFFGAI
KL
>o_Lepisosteus_oculatus_TNFSF13B_XM_015364039.1 ..
QPCLQ------------M-----I-ADDKRSTFQKDQ-----------------------
----YTAIP-WLPGL--------------KR-G-----TA----------L-----EE-K
-N--------N---TI-NVKEAGYFFVY--------SQ--VY--YKDKI-----------
------------------------FA--------------M---GH-----III------
RKKE-HIVGDE-------------LQNV---TLFR----------------------CIQ
NMD---------------------------------P-IYPF-------------N-TCY
TAGIVKLEEGDSIE-------LLIP---------RR---TA----NVSL-DGDSTFFGAI
KL
>o_Takifugu_rubripes_TNFSF13B_XM_003961711.2 ..
QPCLQ------------M-----L-ANSSRTTFRKELT----------------------
-SGPHTGIP-WKSGL--------------RR-G-----SA----------L-----EA-D
-G--------D---SI-LVGEEGFYFVY--------SQ--VY--YMDSI-----------
------------------------FA--------------M---GH-----VVI------
RRKR-TVVGDE-------------TPEV---ILFR----------------------CIQ
NMN---------------------------------P-VYPF-------------N-TCY
TGGIVKLKRGDHLE-------LLIP---------RS---TA----SVSL-DEDSTFLGAI
KL
>o_Danio_rerio_tnfsf13b_NM_001113590.1 ..
QPCLQ------------M-----M-ADNKKKTFQKEFA----------------------
-FDYCTAIP-WQVGL--------------KR-G-----SA----------L-----EE-E
-Q--------G---TI-LVKEEGFFFIYSQL---SFSQ--VY--YTDPT-----------
------------------------FA--------------M---GH-----IVI------
RIKK-NVVGNE-------------SQHV---VLFR----------------------CIQ
SMN---------------------------------R-VNHY-------------N-TCY
TGGVVKLDSGDKLD-------LLIP---------RA---NA----NISL-EGDATFLGAI
KL
>Add_Acipenser_ruthenus_LOC117406875_XM_034011244.2 ..
QPCLQ------------M-----I-ANKDKGTFQK-------------------------
-------------GL--------------KR-G-----TA----------L-----EE-Q
-T--------N---AI-IIKETGYFFVY--------SQ--VY--YKDKI-----------
------------------------YA--------------M---GH-----IIV------
RKKA-SVVGDE-------------LQNV---NLFR----------------------CIQ
NMS---------------------------------D-EFPF-------------N-TCY
TAGIAKLEEGDSIE-------LLIP---------RQ---SA----VVSL-DGDSTFFGAI
KL
>Add_Acipenser_ruthenus_VTUV01000009.1_23203137 ..
QPCLQ------------M-----I-ANKDKSTFQK-------------------------
-------------GL--------------KR-G-----TA----------L-----EE-Q
-T--------N---TI-IVKETGYFFVY--------SQ--VY--YKDKI-----------
------------------------YA--------------M---GH-----IIV------
RKKA-SIVGDE-------------LQNV---NLFR----------------------CIQ
NMN---------------------------------E-DFPF-------------N-TCY
TAGIAKLEEGDSIE-------LLIP---------RQ---SA----VVSL-DGDSTFFGAI
KL
>Add_Acipenser_ruthenus_LOC117405559_XM_034008715.2 ..
QPCLQ------------M-----I-ANKDKSTFQKGE-----------------------
----NTAIP-WLPGL--------------KR-G-----TA----------L-----EE-Q
-T--------N---TI-IVKETGYFFVY--------SQ--VY--YKDKI-----------
------------------------YA--------------M---GH-----IIV------
RKKA-SIVGDE-------------LQNV---NLFR----------------------CIQ
NMN---------------------------------E-DFPF-------------N-TCY
TAGIAKLEEGDSIE-------LLIP---------RQ---SA----VVSL-DGDSTFFGAI
KL
>o_Latimeria_TNFSF13B_XM_005997003.2_XP_005997065.1 ..
QSCLQ------------L-----I-ADRTEETEQKEN-----------------------
----STVVP-WLLSF--------------KR-G-----SA----------L-----ED-K
-R--------N---KI-LIKEAGYFFIY--------GQ--VF--YKDSR-----------
------------------------HA--------------M---GH-----FIR------
RKKA-NIVGNE-------------LSPV---NLFR----------------------CVQ
NMS---------------------------------Q-TSPY-------------N-SCY
TAGIAKLEEGDELD-------LIIP---------RC---KA----IIEL-SGDATFFGAI
KL
>X5_1_Xenopus_tropicalis_XM_004912372.4 ..
HSCLQ------------L-----I-ADTTKQVDDEDD-----------------------
----TTIIP-WLLSF--------------QQ-G-----TA----------L-----EE-R
-Q--------N---KI-YIKETGHFFIY--------GQ--VW--FTDKL-----------
------------------------FV--------------M---GH-----VIQ------
RKKA-QKVGND-------------PSLV---TLFK----------------------CIQ
NMP---------------------------------P-SHPN-------------N-SCF
TAGIAKLEEGDEIQ-------LIVP---------SR---KT----KISL-SGEGTFFGAI
KI
>o_Homo_TNFSF13B_BLYS_NP_006564.1 ..
QDCLQ------------L-----I-ADSETPTIQKGS-----------------------
----YTFVP-WLLSF--------------KR-G-----SA----------L-----EE-K
-E--------N---KI-LVKETGYFFIY--------GQ--VL--YTDKT-----------
------------------------YA--------------M---GH-----LIQ------
RKKV-HVFGDE-------------LSLV---TLFR----------------------CIQ
NMP---------------------------------E-TLPN-------------N-SCY
SAGIAKLEEGDELQ-------LAIP---------RE---NA----QISL-DGDVTFFGAL
KL
>O6_1_Ornithorhynchus_anatinus_XM_001514703.5 ..
QPCLQ------------L-----I-ADSKSPTLHKGD-----------------------
----STFVP-WLLSF--------------KR-G-----TA----------L-----EE-K
-E--------N---KI-LVKETGYFFIY--------GQ--VL--YTDTT-----------
------------------------FA--------------M---GH-----LIQ------
RKKA-HVFGDD-------------LSLV---TLFR----------------------CIQ
NMP---------------------------------E-ILPN-------------N-SCY
TAGIAKLEEGDELQ-------LTIP---------RN---SA----KISL-DGDGTFFGAV
RL
>CM6_1_Chelonia_mydas_XM_007055853.4 ..
QACLQ------------L-----I-ADSKSNIQQKDD-----------------------
----SSIVP-WLLSF--------------KR-G-----TA----------L-----EE-Q
-G--------N---KI-LVKEAGYFFIY--------GQ--VL--YTDTT-----------
------------------------FA--------------M---GH-----LIQ------
RKKA-RVFGDD-------------LSLV---TLFR----------------------CIQ
NMP---------------------------------H-SYPN-------------N-SCY
TAGIAKLEEGDELQ-------LTIP---------RR---RA----KISL-DGDGTFFGAV
QL
>Gallus_gallus_NM_204327.3 ..
QACLQ------------L-----I-ADSKSDIQQKDD-----------------------
----SSIVP-WLLSF--------------KR-G-----TA----------L-----EE-Q
-G--------N---KI-VIKETGYFFIY--------GQ--VL--YTDTT-----------
------------------------FA--------------M---GH-----LIQ------
RKKA-HVFGDD-------------LSLV---TLFR----------------------CIQ
NMP---------------------------------Q-SYPN-------------N-SCY
TAGIAKLEEGDELQ-------LTIP---------RR---RA----KISL-DGDGTFFGAV
RL
>AM6_1_Alligator_mississippiensis_XM_019484952.1 ..
QACLQ------------L-----I-ADSKSDIQQKDD-----------------------
----SSIVP-WLLSF--------------KR-G-----TA----------L-----EE-Q
-G--------N---KI-VVKETGYFFIY--------GQ--VL--YTDTT-----------
------------------------FA--------------M---GH-----LIQ------
RKKA-HVFGDD-------------LSLV---TLFR----------------------CIQ
NMP---------------------------------Q-SYPN-------------N-SCY
TAGIAKLEEGDELQ-------LTIP---------RK---RA----KISL-DGDGTFFGAV
RL
>AC6_1_Anolis_carolinensis_XM_003215347.3 ..
QSCLQ------------L-----M-ADSKRNIQQNDD-----------------------
----SSLVP-WLLSF--------------KR-G-----TA----------L-----EE-Q
-G--------N---KI-LVRETGYFFIY--------GQ--VL--YTDEM-----------
------------------------FV--------------M---GH-----LIQ------
RRKA-HVVGDD-------------LSLV---TLFR----------------------CIQ
SMP---------------------------------A-TNPN-------------N-SCY
TAGIAKLEEGDELQ-------LTIP---------RR---GA----NIVL-SGDATFFGAV
RL
>P10_1_Protopterus_annectens_XM_044071346.1 ..
QPCLQ------------L-----I-ADGTGNKDDAKNL----------------------
QTEGSTQVP-WHLSF--------------KR-G-----NA----------L-----NK-Q
-D--------N---KI-LVLEAGHYFVY--------SQ--VW--YTDST-----------
------------------------FT--------------M---GH-----FIQ------
RKKA-ILVGDE-------------ASVV---ILFR----------------------CIQ
SMP---------------------------------L-KYPN-------------N-SCY
TAGIAKLEEGDVLD-------LIIP---------RV---NA----NISL-FGDATFFGAI
KL
>RT14_1_Rhincodon_typus_XM_020528564.2 ..
QQTCR------------V-----E-RRSVLNQNHAE------------------------
----ETIVP-WILSL--------------RK-G-----TA----------L-----DK-K
-E--------N---KI-SVKEAGFFLIY--------SQ--VW--YKDNI-----------
------------------------FT--------------M---GH-----FVK------
RIKA-NIVGNE-------------PQTS---ILFR----------------------CIQ
NMP---------------------------------A-CCPN-------------N-SCF
TAGVAKLEAGDELE-------LVIP---------RL---QA----HVAL-NGDGTFFGAI
QL
>RTADD_Rhincodon_typus_XM_020515722.2 ..
QSTCR------------V-----E-RRSVSNENSKQE-----------------------
----ETTIP-WILSL--------------KN-G-----NA----------L-----VK-K
-D--------N---NI-LIKEAGYFLVY--------SQ--VW--YKDNS-----------
------------------------FT--------------M---GH-----FIQ------
RRKA-NSVGSE-------------PRTV---ILFR----------------------CIQ
NMS---------------------------------A-CCPN-------------D-SCF
TAGIANLEVGDELE-------LIIP---------RI---QA----QIAL-KGDGTFFGAI
KL
>CaM_Callorhinchus_milii_XM_042334444.1 ..
QPTCT------------V-----Q-RRSVPALSNVDD-----------------------
----TTAVP-WALSL--------------KK-G-----NA----------L-----DH-K
-N--------N---RI-SIKEAGYFLVY--------SQ--VW--YKDST-----------
------------------------FT--------------M---GH-----FIE------
RKKA-NIVGNE-------------PRTV---ILFR----------------------CIQ
NMS---------------------------------A-CCPN-------------N-SCF
TAGIAKLEVGDELD-------LVIP---------RI---QA----QIAL-NGDGTFFGAI
KL
>Leucoraja_erinacea_XM_055663288.1 ..
QQSCR------------V-----E-RRTDTSQNQME------------------------
----TTTVP-WILSL--------------KK-G-----SA----------L-----DK-K
-G--------N---KI-LVVESGYFLVY--------SQ--VW--YKDNT-----------
------------------------FT--------------M---GH-----FIK------
RNKA-SIVGNE-------------APNV---ILFR----------------------CIQ
NMS---------------------------------A-CCPN-------------N-SCF
TAGIAQLEVGDELE-------LVIP---------RI---QA----QIAL-NGDGTFFGAI
KL
>o_Latimeria_LOC102358329_XM_005997155.1_XP_0059972 ..
QSFLH------------L-----V-AKRNTPLIQQGS-----------------------
----STVIP-LSVAI--------------KH-G-----QA----------L-----SE-K
-E--------N---RI-LVHEDGYYMVF--------GQ--IM--YFNTG-----------
------------------------NP--------------M---GH-----IIQ------
RRKF-NVVGSE-------------SREV---ALFR----------------------CVQ
SMP---------------------------------K-AQAS-------------N-SCY
TAGFIKLDQGDELE-------LLIP-------D-RP---YA----DVSV-NEDSTFFGAL
QL
>P11_1_Protopterus_annectens_XM_044057692.1 ..
QSFLQ------------L-----V-ATDRKDLIWEED-----------------------
----SATIP-WTVVF--------------KG-G-----TG----------V-----HA-K
-E--------N---RI-IVDRDGYYMVF--------GQ--VL--YFNPD-----------
------------------------MP--------------M---GH-----LIR------
RMKS-NVVGSD-------------PKVT---ILFS----------------------CIQ
NMP---------------------------------E-MHSN-------------N-SCF
TAGVVKLDQGDVLD-------LVIV-------D-RP---EA----SISM-DGDSTFFGII
QL
>o_Takifugu_rubripes_LOC101075168_XM_003970458.2 ..
ASFLQ------------L-----T-ASSIKQLETKGN-----------------------
----IAVIP-WTVSV--------------QH-G-----KA----------I-----TQ-K
-E--------N---RI-VVQEDGYYLVF--------GQ--VL--FKSPS-----------
------------------------IV--------------M---GH-----IIQ------
--SW-GHAGAA-------------ATST---ELLR----------------------CLQ
EMP---------------------------------G-ETPT-------------N-TCY
TAGIVQLHQGDELE-------LVIP-------F-RP---QA----LISM-DADSTFFGVI
QL
>o_Lepisosteus_oculatus_LOC102682373_XM_006632828.2 ..
QSFLQ------------L-----R-ARTNEKPIHKGN-----------------------
----TTIIP-WTVAV--------------QR-G-----GA----------L-----ST-T
-D--------N---KI-IVQQDSYYMVY--------GQ--VV--FLNPG-----------
------------------------DI--------------M---GH-----LIR------
RRKS-SISGTE-------------QRFT---NLLL----------------------CIQ
DMP---------------------------------N-KESI-------------N-SCY
TAGVVKLDQEDELE-------LVIP-------D-RP---QT----QVSM-DADSTFFGII
QL
>Add_Acipenser_ruthenus_LOC117430860_XM_034051404.2 ..
QSFMQ------------L-----E-AVKDAEPIQKGD-----------------------
----ITIIP-WAVTV--------------ER-G-----ES----------L-----TT-A
-D--------N---KM-IVQEDGYYMVY--------GQ--VL--FLNPGI----------
-----------------------QDI--------------M---GY-----LIQ------
RRRS-NVVGTE-------------QRYT---NLLL----------------------CVQ
EMP---------------------------------K-ERST-------------N-SCY
TAGVVKLDQGDELE-------LVIP-------D-RP---NA----KISM-DADSTFFGVI
QL
>Add_Acipenser_ruthenus_LOC117412211_XM_034020359.2 ..
QSFMQ------------L-----E-AVKDAEPIQKGD-----------------------
----ITIIP-WAVTV--------------ER-G-----ES----------L-----AT-A
-D--------N---KM-IVQEDGYYMVY--------GQ--VL--FLNPGI----------
-----------------------QDI--------------M---GY-----LIQ------
RRRS-NVVGTE-------------QRYT---NLLL----------------------CVQ
EMP---------------------------------K-ERST-------------N-SCY
TAGVVKLDQGDELE-------LVIP-------D-RP---NA----KISM-DADSTFFGVI
QL
>CaM_Callorhinchus_milii_XM_042340837.1 ..
LSFLQ------------L-----S-PNAERSTIQQED-----------------------
----STFIP-WIVAS--------------QR-G-----AG----------L-----EK-K
-L--------N---KI-LVKEEGYYSVY--------SQ--VL--YFDNC-----------
------------------------MA--------------M---GH-----VVR------
RKKS-HLVGNE-------------QRLT---TLFR----------------------CIQ
NMP---------------------------------N-NTAS-------------N-TCF
TAGIVKLDQGDELE-------LLLP-------S-RP---NA----QISM-DGDSTFFGAI
QV
>RT6_1_Rhincodon_typus_XM_020513808.2 ..
ISFLQ------------L-----I-PNARKSIILQED-----------------------
----STFIP-WIVAS--------------KK-G-----EA----------L-----KA-I
-S--------N---KI-VVRESGYYTVY--------SQ--VL--YYDNC-----------
------------------------MA--------------M---GH-----VVQ------
KRKA-NVVGNE-------------QSVL---TLFR----------------------CIQ
NMP---------------------------------N-SSAS-------------N-TCF
TAGIVNLDQGDELE-------LLLP-------S-RP---NA----NISM-EKDSTFFGAI
QL
>Leucoraja_erinacea_JAMYXN010000012_XM_055643399.1 ..
PSFLQ------------L-----I-PNTERSTIQQGD-----------------------
----STFIP-WIVDT--------------ER-G-----EA----------L-----AS-N
-S--------N---MI-SVRKGGFYTVY--------SQ--VL--YQDNC-----------
------------------------MA--------------M---GH-----VVR------
RRKF-NVSGNE-------------QRII---TLFR----------------------CIQ
NMP---------------------------------N-NTAS-------------N-TCF
TAGIVKLEQGDQLE-------LLLP-------A-RP---NA----QISM-GRDSTFFGAI
QL
>Myxine_glutinosa_GKQO01008388.1 ..
TSFIH------------L-----H-VKRKR------------T-----------------
EGGRLTYFD-WEKAE--------------GR-G-----PA----------L---SLSS-D
-L--------N---SV-KIEKTGFYYLY--------GQ--VL--FIDKY-----------
------------------------FT--------------M---GY-----IIH------
-----AVSDDH-------------NEPM---PLLR----------------------CVE
NMP--------------------------------NR-SNIF-------------S-TCH
TSGIVRLQANEKIV-------LEVP---------RR---DA----EINI-DHDSTFFGVI
KI
>Eptatretus_burgeri_FYBX03000018.1_1833668_1815619 ..
------------------------------------------------------------
---RKTYFD-WVKSE--------------GR-G-----PA----------L---SLSS-D
-M--------N---SV-IIEKSGFYYLY--------GQ--VL--FMDKY-----------
------------------------FT--------------M---GY-----IIR------
-----EVSDDH-------------NEPM---PLLR----------------------CVE
NMP--------------------------------NR-SIIF-------------S-SCH
TSGIVRLQANVKIV-------LEVP---------RP---DA----KINI-DHDSTFFGVI
RI
>Myxine_glutinosa_GKQO01007225.1 ..
LSMVH------------L-----I-THAND-IYTQGD-----------------------
----RTIIF-WTKTL--------------QC-G-----DN----------I---QAEK-K
-V--------E---AI-RVTRSGMYFIY--------NQ--IM--FKDER-----------
------------------------FS--------------M---GQ-----VVW------
RRFG-ARRHAA-------------QQEK---PLLQ----------------------CVC
SMP---------------------------------E-KRPN-------------Q-SCY
TAGMVQLGAGDELA-------VIIP-------S-RA---HA----HISA-NPAQTFFGVM
QL
>Eptatretus_burgeri_FYBX03000007.1_139991069 ..
LSMVH------------L-----I-THAND-IYTQGD-----------------------
----RTIIF-WTKTL--------------QC-G-----DN----------I---QAEK-K
-V--------E---AI-RVTRSGMYFIY--------NQ--VM--FKDER-----------
------------------------FT--------------M---GQ-----VVW------
RRFG-ARRHAA-------------QQEK---PLLQ----------------------CVC
SMP---------------------------------E-KRPN-------------Q-SCY
TAGIVRLGAGDEVA-------VIIP-------S-RG---HA----HISA-NPAQTFFGVM
QL
>Eptatretus_burgeri_FYBX03000007.1_139980246 ..
-----------------------------------GD-----------------------
----RTIIF-WTKTL--------------QC-G-----DN----------I---QAEK-K
-V--------E---AI-RVTRSGMYFIY--------NQ--VM--FKDER-----------
------------------------FT--------------M---GQ-----VVW------
RRFG-ARRHAA-------------QQEK---PLLQ----------------------CVC
SMP---------------------------------E-KRPN-------------Q-SCY
TAGIVRLGAGDEVA-------VIIP-------S-RG---HA----HISA-NPAQTFFGVM
QL
>Eptatretus_burgeri_FYBX03000007.1_139955881 ..
-----------------------------------GD-----------------------
----RTIIF-WTKTL--------------QC-G-----DN----------I---QAEK-K
-V--------E---AI-RVTRSGMYFIY--------NQ--VM--FKDER-----------
------------------------FT--------------M---GQ-----VVW------
RRFG-ARRHAA-------------QQEK---PLLQ----------------------CVC
SMP-----------------------------------ETTN-------------Q-SCY
TAGIVRLGAGDEVA-------VIIP-------S-RG---HA----HISA-NPAQTFFGVM
QL
