# Supplementary material for: Vertebrate TNF Superfamily: Evolution and Functional Insights
Source: Biology (Basel). 2025 Jan 10;14(1):54. doi: 10.3390/biology14010054 (PMC11762692; doi:10.3390/biology14010054)
Supplement: Supplementary file 1 [file biology-14-00054-s001.zip › biology-3356741-supplementary/Supplementary File S2 - Figure 2 tree in Newick format.txt]

((((((((((((((((AC10_1_Anolis_carolinensis_XM_008105748.2:0.04832107,ADD_Anolis_carolinensis_XM_003218022.3:0.00644767)100:0.75099944,(O11_1_Ornithorhynchus_anatinus_XM_029055995.2:0.43337510,o_Homo_TNFSF2_TNF_NP_000585.2:0.42593455)100:0.43724621)78:0.10381509,((AM10_1_Alligator_mississippiensis_XM_014595702.2:0.43901409,Gallus_gallus_XM_040694846.2:0.95783939)71:0.11930292,CM10_1_Chelonia_mydas_XM_027821468.3:0.28280267)95:0.13256346)100:0.30581514,(CM7_1_Chelonia_mydas_XM_037913436.2:0.77178125,(O15_1_Ornithorhynchus_anatinus_XM_039910897.1:0.35625225,o_Homo_TNFSF1_LTalpha_NP_001153212.1:0.38474935)100:0.22708773)100:0.47090555)70:0.07416989,((((o_Latimeria_LOC102357196_XM_006007185.2_XP_0060072:0.02973946,o_Latimeria_LOC102363112_XM_006014356.2_XP_0060144:0.37043328)100:0.26322118,P6_1_Protopterus_annectens_XM_044083250.1:1.03432370)88:0.17469729,((P8_1_Protopterus_annectens_XM_044082141.1:0.66250374,((Add_Acipenser_ruthenus_LOC117433977_XM_034056456.2:0.00000213,Add_Acipenser_ruthenus_LOC117971660_XM_034919841.1:0.00000104)100:0.32613831,(ADD_P_senegalus_LOC120539012_XM_039768690.1:0.40345897,o_Lepisosteus_oculatus_LOC102691380_XM_015339713.1:0.76586790)97:0.11612258)100:0.58713200)64:0.11888927,(o_Latimeria_TNFSF15_XM_006007194.2_BAHO01106654.1:0.59099891,PWGS_P_annec_JAGYFI010000027.1_658604660_658605052:0.47100921)65:0.18040362)44:0.13841798)45:0.08454908,P7_1_Protopterus_annectens_XM_044083249.1:0.44645729)52:0.16696009)94:0.16032425,((Add_Acipenser_ruthenus_LOC117433981_XM_034056461.2:0.00887327,Add_Acipenser_ruthenus_TNFSF2_XM_034909934.1:0.00000202)100:0.51466696,ADD_Polypterus_senegalus_TNFSF2_XM_039768687.1:0.48976954)100:0.25343428)43:0.05525093,(o_Danio_rerio_TNFA_NM_212859.2:0.69020489,(o_Danio_rerio_tnfb_NM_001024447.1:0.60360806,o_Takifugu_rubripes_TNFA_NM_001037985.1:0.57952479)100:0.20619383)100:0.51761398)34:0.11892959,(X9_1_Xenopus_tropicalis_NM_001113671.1:0.95977723,X9_Xenopus_tropicalis_NM_001113678.1:1.23182634)58:0.13995022)97:0.21171323,((RT4_1_Rhincodon_typus_XM_020516657.2:0.19630921,Leucoraja_erinacea_XM_055631316.1:0.30001069)99:0.13878529,((((RTADD_Rhincodon_typus_LVEK03002472.1_78215:0.03441412,RT29_1_Rhincodon_typus_XM_048594248.1:0.06111547)96:0.02708883,RT16_1_Rhincodon_typus_XM_048621229.1:0.01639077)94:0.01720437,(RT29_1_Rhincodon_typus_XM_048594837.1:0.06947558,(RTWGS_Rhincodon_typus_LVEK03012985.1_1983:0.10912900,RT16_1_Rhincodon_typus_XM_048594391.1:0.04469711)98:0.03746300)97:0.01618742)99:0.20444268,((Leucoraja_erinacea_XM_055665780.1:0.70829493,Leucoraja_erinacea_XM_055631318.1:0.36338895)100:0.13238669,(RTWGS_Rhincodon_typus_LVEK03002472.1_51166:0.30223982,Leucoraja_erinacea_JAMYXN010000071_XM_055631317.1:1.03716793)64:0.24630649)63:0.06000207)64:0.23782595)100:0.60946041)96:0.23826880,((((o_Lepisosteus_oculatus_TNFSF15_XM_015367164.1:0.38125041,o_Danio_rerio_si_ch211_158d24.4_XM_005169085.4:2.13131178)47:0.27757366,(Add_Acipenser_ruthenus_LOC117422166_XM_034036858.2:0.00000207,Add_Acipenser_ruthenus_LOC117396769_XM_033994952.2:0.03285404)100:0.35978172)48:0.18963695,((((o_Latimeria_LOC102361400_XM_014498535.1_XP_0143540:0.75935037,X8_1_Xenopus_tropicalis_XM_002935201.4:0.56030634)86:0.14678217,((((o_Homo_TNFSF15_VEGI_NP_005109.2:0.17970125,O7_1_Ornithorhynchus_anatinus_XM_029062716.1:0.18764677)100:0.19021194,CM8_1_Chelonia_mydas_XM_007057271.4:0.10438846)99:0.09155805,AM8_1_Alligator_mississippiensis_XM_019475953.1:0.14969470)99:0.05280982,Gallus_gallus_XM_046901786.1:0.25964146)99:0.11872713)70:0.04771809,AC8_1_Anolis_carolinensis_XM_008120757.2:1.33362472)89:0.11055315,(ADD_P_senegalus_LOC120535120_XM_039762717.1:1.06289134,(P8_1_Protopterus_annectens_XM_044058821.1:0.64476551,(CaM_Callorhinchus_milii_XM_007909635.2:0.40534357,(RT18_1_Rhincodon_typus_XM_020531692.2:0.33623904,Leucoraja_erinacea_XM_055659940.1:0.39405640)99:0.11521047)98:0.13476057)84:0.05726721)86:0.03434533)92:0.19609074)47:0.30733413,((((RTWGS_Rhincodon_typus_LVEK03008907.1_94201:0.55259745,(P5_1_Protopterus_annectens_XM_044082435.1:0.65998078,o_Latimeria_BAHO01303163.1_12229_12624:0.43089760)100:0.17280544)100:0.37681613,((X11_1_Xenopus_tropicalis_NM_001113691.1:1.10609293,(o_Homo_TNFSF3_LTbeta_NP_002332.1:0.33310917,O12_1_Ornithorhynchus_anatinus_NM_001242728.1:0.67174951)100:0.61019827)100:0.21281736,((P3_1_Protopterus_annectens_XM_044083251.1:0.49109809,o_Latimeria_LOC102357462_XM_014495272.1_XP_0143507:0.47900612)100:0.14281752,(RT26_1_Rhincodon_typus_XM_048616602.1:0.40737696,Leucoraja_erinacea_XM_055631331.1:0.38377134)100:0.26514754)100:0.13803059)100:0.45745135)98:0.13498830,(o_Latimeria_BAHO01339439.1_2126_1752:1.28322416,(RTWGS_Rhincodon_typus_LVEK03007534_56727:1.34806340,((Leucoraja_erinacea_AESE012524335.1_XM_055631315.1:0.71276173,Rhincodon_typus_JAHMAH010006016.1_TNFSF33_3850_342:0.54345919)100:0.63435604,((Add_Acipenser_ruthenus_LOC117433986_XM_034056468.2:0.02158031,Add_Acipenser_ruthenus_LOC117971658_XM_034919827.1:0.00000289)100:0.54957369,ADD_P_senegalus_LOC120539009_XM_039768685.1:1.08442840)100:1.14696002)34:0.04470772)21:0.14597674)34:0.29047224)32:0.04063540,(((((Eptatretus_burgeri_FYBX03000005.1_121460494:0.24880586,Myxine_glutinosa_CAXLNH010021410.1:0.21115401)100:0.69534788,((Petromyzon_marinus_JAAIYF010002491.1_91669_96867:0.16103649,(Lethenteron_camtschaticum_APJL01132106.1_342_1459:0.00000104,Leth_reissneri_JADLOY010000864.1_2747673_2746464:0.00000104)100:0.04384653)100:1.53630063,(o_Latimeria_LOC102361141_XM_006012363.2_XP_0060124:0.62016911,(RT9_1_Rhincodon_typus_XM_048613852.1_LVEK03005717:0.32222324,CaM_Callorhinchus_milii_NM_001292244.1:0.80250071)100:0.36388757)100:0.15808001)93:0.21154970)94:0.27997220,((Eptatretus_burgeri_FYBX03000014.1_69409870:0.09936882,Myxine_glutinosa_GKQO01008001.1:0.02064565)100:0.68174079,(((Entosphenus_tridentatus_JAAXLI020004191.1_7118_591:0.07755716,(Leth_reissneri_JADLOY010000864.1_2509178_2510297:0.00000104,Leth_reissneri_JADLOY010000864.1_2712875_2711766:0.00000258)76:0.00000206)77:0.02573130,Lethenteron_camtschaticum_WFAB01000944.1_367521:0.00000256)83:0.12188518,Petromyzon_marinus_XM_032976518.1:0.09560218)99:0.37727214)100:0.78029557)76:0.03165184,((((((Leucoraja_erinacea_AESE012236185.1_1055_654:0.13035783,Leucoraja_erinacea_JAMYXN010000010.1:0.08587595)100:0.37003797,RT29_1_Rhincodon_typus_XM_048602273.1:0.38079215)100:0.27071473,CaM_Callorhinchus_milii_XM_007895612.1:0.47346176)100:0.32313182,((((Leucoraja_erinacea_XM_055642461.1:0.47191198,RT16_1_Rhincodon_typus_XM_020530320.2:0.49532311)99:0.34871924,(CaM_Callorhinchus_milii_AAVX02013887.1_76943_pseud:0.42035259,CaM_Callorhinchus_milii_NM_001292981.1:0.14413772)100:0.21746541)98:0.11514699,((Leucoraja_erinacea_XM_055642462.1:0.00000282,Leucoraja_erinacea_XM_055665555.1:0.04773380)100:0.55761299,RT11_1_Rhincodon_typus_XM_020530325.2:0.17896820)100:0.24999094)92:0.10005755,CaM_Callorhinchus_milii_XM_007895611.1:0.29082213)98:0.08202098)99:0.06278372,(((((((AC8_1_Anolis_carolinensis_XM_008117827.3:0.43283768,Gallus_gallus_NM_001031559.2:0.42751893)100:0.01702046,(AM14_1_Alligator_mississippiensis_XM_019486488.1:0.22740243,CM15_1_Chelonia_mydas_XM_007061199.4:0.14769093)100:0.10103613)100:0.09240459,X12_1_Xenopus_tropicalis_XM_002934153.3:0.64874504)100:0.08612502,(O15_1_Ornithorhynchus_anatinus_XM_007668895.3:0.23041822,o_Homo_TNFSF6_FASL_NP_000630.1:0.24367810)100:0.10849766)100:0.17005856,P3_1_Protopterus_annectens_XM_044084852.1:0.62275649)82:0.08695353,((Add_Acipenser_ruthenus_GKEF01368125.1:0.47147950,(ADD_Polypterus_senegalus_TNFSF6_XM_039734999.1:0.50155680,o_Lepisosteus_oculatus_FASL_XM_006635296.2:0.55065029)100:0.28914870)100:0.21099536,(o_Danio_rerio_FASLG_NM_001042701.2:0.79727752,o_Takifugu_rubripes_LOC101074300_XM_003974097.2:0.72686668)100:0.57332196)98:0.32064689)94:0.07641903,o_Latimeria_FASLG_XM_014489943.1_XP_014345429.1:0.42814204)97:0.11289855)97:0.31500165,(((((AC7_1_Anolis_carolinensis_XM_008103701.2:0.61559847,(AM7_1_Alligator_mississippiensis_XM_006265600.3:0.94053972,CM3_1_Chelonia_mydas_XM_007058209.4:0.36172082)100:0.18890978)100:0.12311800,(o_Homo_TNFSF14_LIGHT_NP_003798.2:0.50672387,OWGS_1_Ornithorhynchus_anatinus_AAPN01277812.1:0.26125984)100:0.22631819)100:0.17557195,o_Danio_rerio_LOC108190761_XM_021475881.1:1.84908753)70:0.09074877,(((o_Latimeria_LOC102356479_XM_014487431.1_XP_0143429:0.04514325,o_Latimeria_LOC102356743_XM_014487432.1_XP_0143429:0.00697669)100:0.34166346,P3_1_Protopterus_annectens_XM_044084711.1:0.53442871)100:0.19449434,(RT13_1_Rhincodon_typus_XM_048617783.1:0.66184080,((((Add_Acipenser_ruthenus_LOC117409792_XM_034910490.1:0.00000298,Add_Acipenser_ruthenus_LOC117969900_XM_034917855.1:0.00887911)100:0.05318412,Add_Acipenser_ruthenus_LOC117409813_XM_034910491.1:0.04854563)100:0.21549129,((((o_Lepisosteus_AHAT01007520.1_71067_71516:0.41958055,o_Lepisosteus_AHAT01007520_pseudogene:0.23534330)95:0.02769747,o_Lepisosteus_oculatus_LOC102684846_XM_015349027.1:0.08721549)94:0.00814738,o_Lepisosteus_oculatus_LOC102684262_XM_006631663.2:0.02482828)99:0.21212415,o_Lepisosteus_oculatus_LOC102684456_XM_015348887.1:0.51125437)100:0.28671880)100:0.20510515,(ADD_Polypterus_senegalus_TNFSF14_XM_039772839.1:0.54457181,(o_Danio_rerio_tnfsf14_NM_001281995.1:1.20431254,o_Takifugu_rubripes_LOC101066955_XM_003972088.2:1.09218551)77:0.38778658)71:0.04992325)80:0.23024918)62:0.04389761)60:0.19854663)85:0.21243358,X7_1_Xenopus_tropicalis_XM_031899487.1:0.83706150)100:0.51675911)98:0.35553420)83:0.08237836,((((((((((AC4_1_Anolis_carolinensis_GBDD01062716.1:0.19371432,CM4_1_Chelonia_mydas_XM_043537077.1:0.36057266)97:0.14029587,(O4_1_Ornithorhynchus_anatinus_XM_039910885.1:0.24538759,o_Homo_TNFSF12_TWEAK_NP_003800.1:0.13753037)100:0.32668629)98:0.22482013,X4_1_Xenopus_tropicalis_XM_031899566.1:0.40615954)97:0.22430175,(o_Latimeria_LOC102358968_XM_005999766.2_XP_0059998:0.40918062,P12_1_Protopterus_annectens_XM_044076337.1:0.57416354)100:0.14672942)100:0.29812832,(CaM_Callorhinchus_milii_KA353636.1_srr513760:0.24652137,RTWGS_Rhincodon_typus_LVEK03013421.1_47299:0.55432014)100:0.54197641)94:0.18633330,((o_Danio_rerio_tnfsf12_NM_001076607.1:0.18707048,o_Takifugu_rubripes_TNFSF12_XM_003966943.2:0.40255404)100:0.41753223,o_Lepisosteus_oculatus_TNFSF12_XM_015340795.1:0.08140964)100:0.71154123)94:0.26548881,((Add_Acipenser_ruthenus_LOC117404569_XM_034007461.2:0.00000104,Add_Acipenser_ruthenus_TNFSF12_XM_034915492.1:0.00000104)100:0.77004757,ADD_Polypterus_senegalus_TNFSF12_XM_039747020.1:0.38372874)96:0.05752057)100:1.60889500,(CaM_Callorhinchus_milii_XM_007892719.1:0.28056727,(RT5_1_Rhincodon_typus_XM_048605210.1:0.19412461,Leucoraja_erinacea_XM_055643955.1:0.35297225)100:0.16659061)98:0.31238628)81:0.19492184,(((((((AC14_1_Anolis_carolinensis_XM_008121484.1:0.59808976,AM13_1_Alligator_mississippiensis_XM_014601061.2:0.16697633)100:0.09925438,CM3_1_Chelonia_mydas_XM_037908313.2:0.22020921)97:0.08887544,Gallus_gallus_NM_204733.2:0.31130971)100:0.25206766,(O14_1_Ornithorhynchus_anatinus_XM_029067066.1:0.45592904,o_Homo_TNFSF5_CD40L_NP_000065.1:0.57297129)100:0.23171240)100:0.18706025,X12_1_Xenopus_tropicalis_XM_002932624.4:0.33549533)100:0.22041353,(P13_1_Protopterus_annectens_XM_044065300.1:0.53589387,o_Latimeria_CD40LG_XM_014485204.1_XP_014340690.1:0.64004678)76:0.15147416)100:0.19675324,(((Add_Acipenser_ruthenus_LOC117412130_XM_034020133.2:0.00000104,Add_Acipenser_ruthenus_LOC117430543_XM_034902826.1:0.00000104)100:0.71476957,ADD_Polypterus_senegalus_CD40LG_XM_039766180.1:0.53111770)100:0.49351296,((o_Danio_rerio_cd40lg_NM_001144809.1:0.80950963,o_Takifugu_rubripes_LOC101068020_XM_011610441.1:1.58602446)97:0.55458455,o_Lepisosteus_oculatus_CD40L_XM_006632995.2:0.59541727)37:0.14624386)89:0.38123214)80:0.17342934)99:0.53781211,(((P3_1_Protopterus_annectens_XM_044056839.1:0.63009984,(ADD_Polypterus_senegalus_TNFSF10L4_XM_039765977.1:0.31029422,((o_Lepisosteus_oculatus_LOC107077915_XM_015351627.1:0.34422887,o_Danio_rerio_tnfsf10l4_XM_005165144.3:0.98525924)98:0.15403496,(Add_Acipenser_ruthenus_LOC117430815_XM_034051313.2:0.00000252,Add_Acipenser_ruthenus_LOC117411923_XM_034019779.2:0.01617420)100:0.19763476)99:0.16341610)100:0.34282512)99:0.06739132,(CaM_Callorhinchus_milii_XM_007891514.2:0.51014179,(RT12_1_Rhincodon_typus_XM_048605507.1:0.17554117,Leucoraja_erinacea_XM_055643790.1:0.27359341)100:0.25171223)100:0.10181779)100:0.56201714,(((((P13_1_Protopterus_annectens_XM_044071706.1:0.66416805,((o_Latimeria_TNFSF11_XM_014497209.1_XP_014352695.1:0.34254244,((o_Lepisosteus_oculatus_TNFSF11_XM_015363713.1:0.32025033,(o_Takifugu_rubripes_TFNSF11_XM_003976029.2:0.51455890,o_Danio_rerio_tnfsf11_XM_002663351.6:0.86168047)100:0.34001780)100:0.31439061,(ADD_Polypterus_senegalus_TNFSF11_XM_039745285.1:0.55656124,(Add_Acipenser_ruthenus_LOC117406972_XM_034011465.2:0.00000284,Add_Acipenser_ruthenus_LOC117405626_XM_034008828.2:0.02215265)100:0.12060987)100:0.24235594)100:0.42296283)100:0.05151173,(X3_1_Xenopus_tropicalis_NM_001422596.1:0.51546252,((o_Homo_TNFSF11_RANKL_XP_016876291.1:0.12737262,O3_1_Ornithorhynchus_anatinus_XM_029048585.1:0.03653948)100:0.10534465,(((Gallus_gallus_NM_001083361.2:0.04934140,CM3_1_Chelonia_mydas_XM_007061316.4:0.04872420)100:0.03215716,AM4_1_Alligator_mississippiensis_XM_006266893.3:0.09560169)100:0.05697305,AC3_1_Anolis_carolinensis_XM_003218629.2:0.26089939)100:0.06772203)100:0.27007969)100:0.31494611)100:0.12870611)100:0.36898941,(CaM_Callorhinchus_milii_XM_007907178.2:0.20226633,(RT20_1_Rhincodon_typus_XM_020536060.2:0.23042287,Leuroraja_erinacea_XM_055644786.1:0.11201825)94:0.08357591)100:0.61395553)98:0.09265424,(((P8_1_Protopterus_annectens_XM_044057504.1:0.24323594,((o_Latimeria_LOC102348388_XM_005992884.2_XP_0059929:0.33183316,X3_1_Xenopus_tropicalis_XM_004916788.4:0.46075856)30:0.09513773,((o_Lepisosteus_oculatus_LOC102697098_XM_006632725.2:0.13002150,((o_Takifugu_rubripes_LOC101069829_XM_003966845.3:0.13100088,o_Danio_rerio_tnfsf10l_NM_131843.2:0.10924880)100:0.05104632,o_Danio_rerio_tnfsf10l3_NM_001042713.1:0.32919031)96:0.06217369)100:0.12401614,(ADD_Polypterus_senegalus_TNFSF10L_XM_039766384.1:0.26843176,(Add_Acipenser_ruthenus_LOC117430801_XM_034051286.2:0.00000298,Add_Acipenser_ruthenus_LOC117412593_XM_034904096.1:0.00672357)100:0.10454842)100:0.07720049)100:0.24385877)18:0.02600707)18:0.06167052,(O3_1_Ornithorhynchus_anatinus_XM_029067367.1:0.28076171,(((Gallus_gallus_NM_204591.2:0.17890402,CM8_1_Chelonia_mydas_XM_007063941.4:0.06883204)91:0.01709404,AM4_1_Alligator_mississippiensis_XM_006274127.3:0.15543094)93:0.08548570,AC3_1_Anolis_carolinensis_XM_062963999.1:0.50110098)93:0.06921452)100:0.34775179)97:0.16131047,(CaM_Callorhinchus_milii_XM_007894375.2:0.35687863,(RTWGS_Rhincodon_typus_LVEK03002770.1_245318:0.35609700,Leucoraja_erinacea_XM_055643730.1:0.26839228)100:0.18043060)100:0.31653793)100:0.22170158)100:0.27314733,(((Petromyzon_marinus_XM_032944589.1:0.05698762,(Lethenteron_camtschaticum_WFAB01001199.1_43980:0.01546577,(Leth_reissneri_JADLOY010000831.1_1077200_1076054:0.00000222,Leth_reissneri_JADLOY010000831.1_1022594_1023747:0.00000222)99:0.00000201)99:0.02939819)98:0.01808043,Entosphenus_tridentatus_JAAXLI020019210.1_406_1287:0.00000283)100:0.84060071,(Myxine_glutinosa_GKQO01003017.1:0.07897988,Eptatretus_burgeri_FYBX03000009.1_133348391:0.02899419)100:0.56916830)96:0.23417125)92:0.09923623,((P14_1_Protopterus_annectens_XM_044070233.1:0.38177794,(X2_1_Xenopus_tropicalis_XM_002931552.5:0.49390056,(O2_1_Ornithorhynchus_anatinus_XM_001506364.5:0.24405089,(o_Homo_TNFSF10_TRAIL_NP_003801.1:0.31336287,(AM2_1_Alligator_mississippiensis_XM_019478450.1:0.09277325,((Gallus_gallus_NM_204379.2:0.21758888,CM2_1_Chelonia_mydas_XM_027829191.3:0.07484327)93:0.04932414,AC2_1_Anolis_carolinensis_XM_062976767.1:0.38431498)90:0.00956245)100:0.15323347)100:0.05384158)100:0.08547412)100:0.07803370)100:0.10276123,((o_Latimeria_TNFSF10_XM_014491441.1_XP_014346927.1:0.39529574,(((o_Lepisosteus_oculatus_TNFSF10_XM_015361124.1:0.16832057,((o_Takifugu_rubripes_TNFSF10_NM_001246301.1:0.77491294,o_Takifugu_rubripes_LOC101061420_XM_003968157.2:0.34345313)100:0.14827010,o_Danio_rerio_tnfsf10_NM_001002593.2:0.10203230)100:0.30919953)43:0.07230970,ADD_Polypterus_senegalus_TNFSF10_XM_039761506.1:0.23408061)43:0.04282865,(Add_Acipenser_ruthenus_LOC117423082_XM_034038506.2:0.02608688,Add_Acipenser_ruthenus_LOC117416691_XM_034028047.2:0.00771188)100:0.12036617)99:0.17282607)77:0.08780140,(CaM_Callorhinchus_milii_XM_007911250.2:0.28379655,(RT17_1_Rhincodon_typus_XM_048604709.1:0.12326817,Leuroraja_erinacea_XM_055645817.1:0.35981338)100:0.17620007)100:0.05838038)76:0.06544091)100:0.24223500)99:0.15851484)91:0.17285732)97:0.38735164)90:0.19916213)29:0.08037697)33:0.19880713)34:0.17011038,((((((Petromyzon_marinus_PIZI01000007.1_2595558_2595214:0.12393101,(Lethenteron_camtschaticum_APJL01040655.1_7201_6857:0.02149343,(Leth_reissneri_JADLOY010000008.1_14429998_14443039:0.05435655,Ent_tridentatus_JAAVTP020000006.1_11414219_1141458:0.04733267)100:0.04440785)100:0.10404046)100:1.55573171,((Petromyzon_marinus_NC_046082.1_994245:0.00000122,((Lethenteron_camtschaticum_WFAB01000337.1:0.00000104,Leth_reissneri_JADLOY010000121.1_14556176_14555787:0.00000104)100:0.06611556,Ent_tridentatus_JAAVTP020000070.1_376937_376554:0.00854261)99:0.03802886)100:0.95814435,((Petromyzon_marinus_XM_032946833.1:0.16341504,(Lethenteron_camtschaticum_APJL01040659.1_18999_186:0.09032132,(Leth_reissneri_JADLOY010000008.1_14396706_14397110:0.00936407,Ent_tridentatus_JAAVTP020000006.1_11387197_1138759:0.07937377)100:0.10925522)100:0.06816102)100:0.20689408,Ent_tridentatus_JAAVTP020000006.1_11339146_1133874:0.25586392)100:1.26345889)99:0.37724544)97:0.65026835,((o_Homo_TNFSF7_CD27L_NP_001243.1:0.94003799,O16_1_Ornithorhynchus_anatinus_XM_029051129.1:1.21011344)98:0.76288959,(((o_Latimeria_LOC102360292_XM_006013505.2_XP_0060135:0.58236192,CM17_1_Chelonia_mydas_XM_027820716.3:0.97532719)99:0.58545908,(P4_1_Protopterus_annectens_XM_044084712.1:1.05335637,(o_HOMO_TNFSF9_4_1BBL_NP_003802.1:1.32769691,O14_1_Ornithorhynchus_anatinus_XM_007672700.2:0.56013709)99:0.27989450)100:0.27656596)100:0.46650921,((TSA_Lepisosteus_oculatus_XM_015348916.1:0.94441477,(o_Takifugu_rubripes_LOC105417646_XM_011612517.1:0.63807656,o_Danio_rerio_LOC103909543_XM_009296078.3:0.52922677)99:0.31985364)100:1.41747921,(CaM_Callorhinchus_milii_JW878705.1:0.69579657,(RT28_1_Rhincodon_typus_XM_048617760.1:0.32462477,Leucoraja_erinacea_XM_055664275.1:0.42340996)100:0.58874650)100:0.75774255)78:0.05827545)97:0.29154175)94:0.27114111)79:0.02429854,(P3_1_Protopterus_annectens_XM_044085216.1:1.34763974,o_Latimeria_BAHO01448685.1_1909_2265:1.08781701)97:0.45413667)89:0.15658894,(o_Lepisosteus_oculatus_LOC107079873_XR_001480777.1:1.05033348,(PWGS_P_annec_JAGYFI010000007.1_763288014_763288391:0.70201890,(o_Latimeria_BAHO01042088.1_7692_8075:0.42486889,(CaM_Callorhinchus_milii_XM_007909644.1:0.44054240,(RT12_1_Rhincodon_typus_XM_020514765.2:0.39728708,Leucoraja_erinacea_JAMYXN010000031_XM_055659743.1:0.61753680)99:0.10277664)99:0.39894803)92:0.15466079)97:0.28624513)99:0.50430747)81:0.11889763,((((AC15_1_Anolis_carolinensis_XM_008120758.2:0.86025622,(((AM15_1_Alligator_mississippiensis_XM_019500950.1:0.54761728,CM16_1_Chelonia_mydas_XM_007057318.4:0.50591809)100:0.07111041,Gallus_gallus_NM_204409.2:0.85506922)100:0.26994860,(O17_1_Ornithorhynchus_anatinus_XM_001508003.5:0.31951740,o_Homo_TNFSF8_CD30L_NP_001235.1:0.56973800)96:0.30418887)96:0.06631255)100:0.28095197,X13_1_Xenopus_tropicalis_XM_031892114.1:1.32238994)100:0.45182971,P_1_Protopterus_annectens_XM_044057807.1:0.45572079)91:0.38366837,o_Latimeria_TNFSF8_XM_006010739.2_XP_006010801.2:0.95004279)100:0.90526595)24:0.10418451)84:0.19319723,(CaM_Callorhinchus_milii_XM_042335784.1:0.44229524,(RT21_1_Rhincodon_typus_XM_048602381.1:0.48788615,Leucoraja_erinacea_XM_055642460.1:0.59178950)100:0.29054602)100:1.00782090)49:0.10715886,(((o_Lepisosteus_oculatus_LOC107077552_XM_015348906.1:1.15304559,(ADD_P_senegalus_LOC120541202_XM_039772623.1:0.59192304,Add_Acipenser_ruthenus_LOC117966855_XM_034913620.1:0.82488197)100:0.32000699)38:0.07084912,o_Danio_rerio_TNFSF18_NM_001128818.1:2.35616276)40:0.20819492,o_Latimeria_NW_005819215.1:0.98730055)96:0.52356975)65:0.10623107,((((Petr_marinus_XM_032958176.1:0.09746227,Enth_tridentatus_JAAVTP020003862.1_JAAXLI020001177:0.02410923)98:0.07311727,(Leth_camtschaticum_WFAB01000288.1:0.06252296,Leith_reissneri_JADLOY010000510.1:0.00705262)58:0.00000218)100:1.67328872,(CM9_1_Chelonia_mydas_XM_027823574.3:0.40722621,AM9_1_Alligator_mississippiensis_XM_019486515.1:0.77488117)100:0.71462462)65:0.06531117,(o_Homo_TNFSF18_AITRL_NP_005083.2:1.10437510,O9_1_Ornithorhynchus_anatinus_XM_003430859.4:0.72935513)100:1.18165673)65:0.24591651)63:0.17435469,((ADD_Xenopus_ltropicalis_XM_002934170.4:1.78003096,o_Danio_rerio_LTA_XM_009291801.3:1.22935626)97:0.58369331,((((O13_1_Ornithorhynchus_anatinus_XM_039914348.1:1.50759274,o_Homo_TNFSF4_OX40L_NP_003317.1:0.87919629)14:0.29461391,CM13_1_Chelonia_mydas_XM_043520856.1:0.77207276)20:0.34439536,Gallus_gallus_XM_040677954.2:1.35208179)96:0.43788410,(RTWGS_Rhincodon_typus_LVEK03006578.1_315984:1.08320212,CaM_Callorhinchus_milii_AAVX02013886.1_4400:1.17923491)49:0.00000254)100:0.56442169)64:0.13072216)85:0.23095954,o_Takifugu_rubripes_TNFB_NM_001037986.1:1.55000429,(((((o_Lepisosteus_oculatus_EDA_XM_015351458.1:0.00000211,(o_Takifugu_rubripes_EDAX1_XM_003970459.2:0.14462757,o_Danio_rerio_EDA_XM_021476330.1:0.01785921)100:0.05510893)100:0.25837544,(ADD_Polypterus_senegalus_EDA_XM_039766370.1:0.08674785,((Add_Acipenser_ruthenus_LOC117972087_XM_034920357.1:0.00000245,Add_Acipenser_ruthenus_LOC117412210_XM_034020357.2:0.00000222)100:0.03730113,(((o_Homo_EDA_NM_001399.5:0.00885742,O1_1_Ornithorhynchus_anatinus_XM_039912403.1:0.07461246)97:0.00922635,(((P15_1_Protopterus_annectens_XM_044057186.1:0.13327309,Gallus_gallus_XM_040669368.2:0.00000265)88:0.00897809,CM1_1_Chelonia_mydas_XM_007055283.4:0.00904077)36:0.00000200,AM_1_Alligator_mississippiensis_XM_019487884.1:0.00000222)59:0.00000203)94:0.01547406,(X1_1_Xenopus_tropicalis_XM_004916809.4:0.06514003,(o_Latimeria_EDA_XM_014489044.1_XP_014344530.1:0.02772060,AC16_1_Anolis_carolinensis_XM_062964008.1:0.07441981)67:0.00875487)63:0.01611322)83:0.01342126)56:0.02281582)84:0.08273774)87:0.09401053,(CaM_Callorhinchus_milii_XM_042340629.1:0.05876502,(RT19_1_Rhincodon_typus_XM_048605175.1:0.01605786,Leucoraja_erinacea_XM_055644116.1:0.05832337)72:0.01807228)86:0.14200459)89:0.38370160,(((Petromyzon_marinus_XM_032958292.1:0.00000207,Lethenteron_camtschaticum_APJL01042123.1_2783_3980:0.00000235)74:0.00000215,(Leth_reissneri_JADLOY010000510.1_13693231_13692059:0.00000214,Leth_reissneri_JADLOY010000510.1_13636748_13635553:0.00000214)100:0.01878685)100:0.34398705,(Myxine_glutinosa_GKQO01025784.1:0.00888481,Eptatretus_burgeri_FYBX03000015.1_33568349:0.00000206)100:1.01840559)100:0.60571941)100:1.51575163,(((((Petromyzon_marinus_XM_032980538.1:0.01028701,Lethenteron_camtschaticum_APJL01164701.1_APJL01100:0.00000218)100:0.67669317,((RT14_1_Rhincodon_typus_XM_020536380.2:0.34979056,CaM_Callorhinchus_milii_JW878633.1:0.51117723)100:0.18680359,(((o_Lepisosteus_oculatus_GFIM01038907.1:0.51775853,o_Danio_rerio_tnfsf13_NM_001168464.1:0.46313001)100:0.19802473,(ADD_Polypterus_senegalus_TNFSF13_XM_039747106.1:0.26149600,Add_Acipenser_ruthenus_CACTIF020001158.1:0.49821252)100:0.17427104)100:0.26342345,(X5_1_Xenopus_tropicalis_XM_018089853.2:0.56409160,((P11_1_Protopterus_annectens_TNFSF13_XM_044076105.1:0.54128036,o_Latimeria_BAHO01309772_773_774.1:0.32678929)100:0.23267115,((o_Homo_TNFSF13_APRIL_NP_001185553.1:0.35480159,O5_1_Ornithorhynchus_anatinus_XM_039910885.1:0.21977931)100:0.21539265,((CM5_1_Chelonia_mydas_XM_043537077.1:0.09220543,AM5_1_Alligator_mississippiensis_XM_019495557.1:0.31482505)100:0.09498501,AC6_1_Anolis_carolinensis_XM_062957048.1:0.32128741)100:0.22959464)100:0.27616719)98:0.18611990)100:0.22788502)100:0.31172163)100:0.20528696)99:0.12364976,(((ADD_Polypterus_senegalus_TNFSF13B_XM_039745920.1:0.24272244,((o_Lepisosteus_oculatus_TNFSF13B_XM_015364039.1:0.05375440,(o_Takifugu_rubripes_TNFSF13B_XM_003961711.2:0.34084265,o_Danio_rerio_tnfsf13b_NM_001113590.1:0.35007094)100:0.24584347)99:0.07779244,(Add_Acipenser_ruthenus_LOC117406875_XM_034011244.2:0.06901195,(Add_Acipenser_ruthenus_VTUV01000009.1_23203137:0.00000222,Add_Acipenser_ruthenus_LOC117405559_XM_034008715.2:0.00000290)71:0.00000237)100:0.14416199)92:0.04634655)100:0.25230655,((o_Latimeria_TNFSF13B_XM_005997003.2_XP_005997065.1:0.29443600,(X5_1_Xenopus_tropicalis_XM_004912372.4:0.41894403,((o_Homo_TNFSF13B_BLYS_NP_006564.1:0.19672483,O6_1_Ornithorhynchus_anatinus_XM_001514703.5:0.02011203)99:0.08750668,((CM6_1_Chelonia_mydas_XM_007055853.4:0.03913080,(Gallus_gallus_NM_204327.3:0.00892198,AM6_1_Alligator_mississippiensis_XM_019484952.1:0.00889081)100:0.01525667)93:0.00250519,AC6_1_Anolis_carolinensis_XM_003215347.3:0.20104568)81:0.05524314)95:0.10138473)99:0.10344844)98:0.04875991,(P10_1_Protopterus_annectens_XM_044071346.1:0.23483834,(((RT14_1_Rhincodon_typus_XM_020528564.2:0.22770391,RTADD_Rhincodon_typus_XM_020515722.2:0.18103160)76:0.01118459,Leucoraja_erinacea_XM_055663288.1:0.16050348)88:0.05466732,CaM_Callorhinchus_milii_XM_042334444.1:0.14975405)100:0.37650198)100:0.10426730)99:0.13861520)100:0.19802292,((o_Latimeria_LOC102358329_XM_005997155.1_XP_0059972:0.42159180,(P11_1_Protopterus_annectens_XM_044057692.1:0.46146811,(o_Takifugu_rubripes_LOC101075168_XM_003970458.2:0.58812338,(o_Lepisosteus_oculatus_LOC102682373_XM_006632828.2:0.25576878,(Add_Acipenser_ruthenus_LOC117430860_XM_034051404.2:0.00000201,Add_Acipenser_ruthenus_LOC117412211_XM_034020359.2:0.00856514)100:0.18173907)100:0.15258290)98:0.16686427)96:0.05588253)98:0.23185997,(CaM_Callorhinchus_milii_XM_042340837.1:0.13307803,(RT6_1_Rhincodon_typus_XM_020513808.2:0.20417464,Leucoraja_erinacea_JAMYXN010000012_XM_055643399.1:0.22082356)100:0.03011296)100:0.20913376)98:0.16657824)100:0.28963597)97:0.20140381,(Myxine_glutinosa_GKQO01007225.1:0.05396005,(Eptatretus_burgeri_FYBX03000007.1_139991069:0.00000245,(Eptatretus_burgeri_FYBX03000007.1_139980246:0.00000222,Eptatretus_burgeri_FYBX03000007.1_139955881:0.02228108)73:0.00000224)74:0.00000290)100:0.98631757)96:0.23145096,(Myxine_glutinosa_GKQO01008388.1:0.07743444,Eptatretus_burgeri_FYBX03000018.1_1833668_1815619:0.10722204)100:0.97143516)72:0.18809661)99:0.47818044);
