# Supplementary material for: Vertebrate TNF Superfamily: Evolution and Functional Insights
Source: Biology (Basel). 2025 Jan 10;14(1):54. doi: 10.3390/biology14010054 (PMC11762692; doi:10.3390/biology14010054)
Supplement: Supplementary file 1 [file biology-14-00054-s001.zip › biology-3356741-supplementary/Supplementary FIle S3 - Synteny data.xlsx]

## Sheet: Hoja1
TNFSF1+2/TNFSF3/TNFSF-Fish1/TNFSF-Fish6/TNFSF-New																					Gene analyzed
																					Same location
Species	Acc. No. TNFSF2				Most similar human genes									Orthology	Notes	Notes					Same chromosome that human TNF gene
Homo sapiens	NP_000585.2	ATP6V1G2 (6p21)	NFKBIL1 (6p21)	Absent	Absent	Absent	TNFSF1/2 x 2	Absent	Absent	TNFSF3	LST1 (6p21)	NCR3 (6p21)
Ornythorhynchus anatinus	XM_029055995.2	ATP6V1G2 (6p21)	NFKBIL1 (6p21)	Absent	Absent	Absent	TNFSF1/2 x 2	Absent	Absent	TNFSF3	LST1 (6p21)	AIF1 (6p21)						TNF genes are found at the same position as their most likely human ortholog.
Gallus gallus	XM_040694846.2	Not available	Not available	Not available	Not available	Not available	TNFSF1/2	Not available	Not available	Not available	Not available	Not available	NO	Missing data				TNF genes are present on the same chromosome as the most likely orthologous human TNF gene.
Cuculus canorus	XM_054051985.1	DDX39B (6p21)	BAG6 (6p21)	PRRC2A (6p22)	Absent	Absent	TNFSF1/2	Absent	Absent	Absent	CSNK2B (6p21)	ABHD16A (6p21)					NO	No evidence for orthology
Alligator mississippiensis	XM_014595702.2	GPANK1 (6p21)	NFKBIL1 (6p21)	Absent	Absent	Absent	TNFSF1/2	Absent	Absent	Absent	VWA7 (6p21)	LST1 (6p21)
Chelonia mydas	XM_027821468.3	CD1D (1q23)	NFKBIL1 (6p21)	TRAF3 (14q32)	Absent	Absent	TNFSF1/2 x 2	Absent	Absent	Absent	CD1D (1q23)	NCR3 (6p21)					WGD	Whole-genome duplication
Anolis carolinensis	XM_008105748.2	GPANK1 (6p21)	NFKBIL1 (6p21)	TRAF5 (1q32)	Absent	Absent	TNFSF1/2 x 2	Absent	Absent	Absent	RGS3 (9q32)	VWA7 (6p21)			TNFSF2 tandem duplicate
Xenopus tropicalis	NM_001113671.1	SIRPB2 (20p13)	NFKBIL1 (6p21)	Absent	Absent	Absent	TNFSF1/2 x 2	Absent	Absent	TNFSF3	RGS3 (9q32)	PRRC2A (6p21)			TNFSF2 tandem duplicate.
Protopterus annectens	XM_044082141.1	NFKBIL1 (6p21)	TRAF3 (14q32)	TRAF3 (14q32)	Absent	Absent	TNFSF1/2 x 3	TNFSF-Fish1	TNFSF2	TNFSF3	RGS3 (9q32)	NCR3 (6p21)			TNFSF2 tandem triplicate + extra trasposed copy
Latimeria chalumnae	XM_006007185.2	EHMT2 (6p21)	ZBTB12 (6p21)	CFB (6p21)	Absent	Absent	TNFSF1/2 x 2	TNFSF-Fish1	TNFSF-other	TNFSF3	RGS3 (9q32)	PTGES (9q34)			TNFSF-other (BAHO01339439.1) may be a TNFSF-Fish1 duplicate
Latimeria chalumnae	XM_006014356.2	Not available	Not available	Not available	Not available	Not available	TNFSF1/2	Not available	Not available	Not available	Not available	Not available	NO	Missing data
Danio rerio	NM_001024447.1	ANKMY2 (7p21)	TSPAN13 (7p21)	BAG6 (6p21)	Absent	TNFSF-New	TNFSF1/2	Absent	Absent	Absent	GABBR1 (6p22)	SH3BP5L (1q44)		WGD
Danio rerio	NM_212859.2	ZBTB12 (6p21)	ZBTB12 (6p21)	SACM1L (3p21)	Absent	Absent	TNFSF1/2	Absent	Absent	Absent	GABBR1 (6p22)	SH3BP5L (1q44)		WGD
Takifugu rubripes	NM_001037985.1	BAG6 (6p21)	GLRX3 (10q26)	APOM (6p21)	Absent	TNFSF-New	TNFSF1/2	Absent	Absent	Absent	GABBR1 (6p22)	SH3BP5L (1q44)
Lepisosteus oculatus	XM_015339713.1	Not available	Not available	Not available	Not available	Not available	TNFSF1/2	Absent	Absent	Absent	NEU1 (6p21)	Not available
Acipenser ruthenus	XM_034056461.2	ATP6V1G2 (6p21)	Absent	Absent	Absent	Absent	TNFSF1/2 x 2	Absent	TNFSF-Fish6	Absent	NEU1 (6p21)	MRC2 (17q23)		WGD	TNFSF2 tandem triplicate.
Acipenser ruthenus	XM_034909934.1	ATP6V1G2 (6p21)	Absent	Absent	TNFSF-Fish6	Absent	TNFSF1/2 x 2	Absent	Absent	Absent	NEU1 (6p21)	MRC2 (17q23)		WGD	TNFSF2 tandem duplicate. TNFSF-Fish6 inverted.
Polypterus sengalus	XM_039768687.1	ATP6V1G2 (6p21)	Absent	Absent	TNFSF-Fish6	Absent	TNFSF1/2 x 2	Absent	Absent	Absent	GABBR1 (6p22)	G2E3 (14q12)			TNFSF2 tandem duplicate. TNFSF-Fish6 inverted.
Rhincodon typus	XM_048594837.1	Not available	Not available	Not available	Not available	Not available	TNFSF1/2 x 8	Absent	Absent	Absent	TRIM69 (15q21)	TRIM69 (15q21)		Likely	Tandem of eight genes. Seven can be found in Acc. No. LVEK03002472.1, the eight in LVEK03012985,1 and the connection in QPMN01100266.1. The other adjancent genes are to be found in Acc. No. JAHMAH010000035.1, which also contains Rhincodon TNFSF-Fish1 and TNFSF3
Rhincodon typus	LVEK03008907.1/QPMN01117907.1	UBXN8 (8p12)	MOG (6p22)	BTN3A1 (6p22)	Absent	Absent	Absent	TNFSF-Fish1	TNFSF-Fish6	TNFSF3	BTN3A1 (6p22)	TRIM39 (6p22)			Close to the TNFSF2 tandem
Callorhinchus milii	Whole cluster absent				Absent	Absent	Absent	Absent	Absent	Absent			NO	Missing data
Carcharodon carcharias	XM_041213218.1	BTN3A3 (6p22)	TRIM11 (1q42)	TRIM60 (4q32)	Absent	Absent	TNFSF1/2 x 6	TNFSF-Fish1	TNFSF-Fish6	Absent	RGS3 (9q32)	PTGES (9q34)
Leucoraja erinacea	XM_055631318,1	Not available	TRIM39 (6p22)	TRIM39 (6p22)	Absent	Absent	TNFSF1/2 x 3	Absent	TNFSF-Fish6	TNFSF3	RGS3 (9q32)	TRIM69 (15q21)
Leucoraja erinacea	XM_055665780,1	Not available	Not available	Not available	Not available	Not available	TNFSF1/2	Absent	Absent	Absent	BTN3A3 (6p22)	PPT2 (6p21)			TNFSF2 additional duplicate
						Not available
TNFSF15/TNFSF8/TNFSF- Fish2/TNFSF-Fish5															Gene analyzed
										Evidence for					Same location
Species	Acc. No. TNFSF15			Most similar human genes						Orthology	Notes	Notes			Same chromosome that human TNF gene
Homo sapiens	NP_005109.2	DELEC1 (9q33)	TNC (9q32)	TNFSF8	TNFSF15	Absent	Absent	TEX48 (9q32)	TEX53(9q32)
Ornythorhynchus anatinus	XM_029062716.1	SNTB1 (8q24)	TNC (9q32)	TNFSF8	TNFSF15	Absent	Absent	TMEM268 (9q32)	ATP6V1G1 (9q32)						TNF genes are found at the same position as their most likely human ortholog.
Gallus gallus	XM_046901786.1	PAPPA (9q33)	TNC (9q32)	TNFSF8	TNFSF15	Absent	Absent	TMEM268 (9q32)	ATP6V1G1 (9q32)						TNF genes are present on the same chromosome as the most likely orthologous human TNF gene.
Alligator mississippiensis	XM_019475953.1	PAPPA (9q33)	TNC (9q32)	TNFSF8	TNFSF15	Absent	Absent	TMEM268 (9q32)	ATP6V1G1 (9q32)					NO	No evidence for orthology
Chelonia mydas	XM_007057271.4	PAPPA (9q33)	TNC (9q32)	TNFSF8	TNFSF15	Absent	Absent	TMEM268 (9q32)	ATP6V1G1 (9q32)
Anolis carolinensis	XM_008120757.2	PAPPA (9q33)	TNC (9q32)	TNFSF8	TNFSF15	Absent	Absent	TMEM268 (9q32)	ATP6V1G1 (9q32)					WGD	Whole-genome duplication
Xenopus tropicalis	XM_002935201.4	TNC (9q32)	CCNO (5q11)	TNFSF8	TNFSF15	Absent	Absent	PRKCQ (10p15)	PRKCD (3p21)
Protopterus annectens	XM_044058821.1	PAPPA (9q33)	TNC (9q32)	TNFSF8	TNFSF15	Absent	TNFSF- Fish5	TTC16 (9q34)	CDK9 (9q34)
Latimeria chalumnae	XM_014498535.1	Not available	Not available	Not available	TNFSF15	TNFSF-Fish2	Not available	Not available	Not available	NO	Missing data
Latimeria chalumnae	XM_00601739.2 (TNFSF8)	Not available	Not available	TNFSF8	Not available	Not available	Not available	Not available	Not available	NO	Missing data
Latimeria chalumnae	BAHO01042088.1 (TNFSF-Fish5)	Not available	Not available	Not available	Not available	Not available	TNFSF- Fish5	Not available	Not available	NO	Missing data
Danio rerio	XM_005169085.4	GOLGA1 (9q33)	MEGF9 (9q33)	Absent	TNFSF15	Absent	Absent	GFRA2(8p21)	DOK2(8p21)
Takifugu rubripes	Absent			Absent	Absent	Absent	Absent			Absent
Lepisosteus oculatus	XM_015367164.1	P2RY2 (11q13)	MEGF9 (9q33)	Absent	TNFSF15	Absent	TNFSF- Fish5	EDF1 (9q34)	BBLN (9q34)
Acipenser ruthenus	XM_033994952.2 (Chr. 30)	HSPAS (9q33)	DNM1 (9q34)	Absent	TNFSF15	Absent	Absent	EDF1 (9q34)	BBLN (9q34)		Two Acipenser genes in close positions, See location BBLN
Acipenser ruthenus	XM_034036858.2 (Chr. 30)	BBLN (9q34)	EDF1 (9q34)	Absent	TNFSF15	Absent	Absent	SCAI (9q33)	PPP6C (9q33)		Two Acipenser genes in close positions, See location BBLN
Polypterus sengalus	XM_039762717.1	P2RY2 (11q13)	MEGF9 (9q33)	Absent	TNFSF15	Absent	Absent	EDF1 (9q34)	CRB1 (1q31)
Polypterus sengalus	JAATIS010008287.1	Not available	Not available	Not available	TNFSF15	Not available	Not available	Not available	Not available	NO	Missing data
Rhincodon typus	XM_020531692.2	RGS3 (9q32)	MEGF9 (9q33)	TNFSF-other	TNFSF15	TNFSF-Fish2	TNFSF- Fish5	TMEM268 (9q32)	ATP6V1G1 (9q32)		TNFSF-other has ACC. No. LVEK03007534
Callorhinchus milii	XM_007909635.2	RGS3 (9q32)	MEGF9 (9q33)	Absent	TNFSF15	TNFSF-Fish2	TNFSF- Fish5	TMEM268 (9q32)	ATP6V1G1 (9q32)
Leucoraja erinacea	XM_055659940.1	RGS3 (9q32)	MEGF9 (9q33)	Absent	TNFSF15	Absent	TNFSF- Fish5	ATP6V1G1 (9q32)	AGPAT1 (6p21)
TNFSF6/TNFSF4/TNFSF18/TNFSF-Fish7/TNFSF-Fish8																	Gene analyzed
												Evidence for					Same location
Species	Acc. No. TNFSF6		Most similar human genes									Orthology	Notes	Notes			Same chromosome that human TNF gene
Homo sapiens	NP_000630.1	SLC9C2 (1q24)	PRDX6 (1q24)	Absent	TNFSF4	Absent	Absent	TNFSF18	TNFSF6	SUCO (1q24)	PIGC (1q24)
Ornythorhynchus anatinus	XM_007668895.3	SLC9C2 (1q24)	PRDX6 (1q24)	Absent	TNFSF4	Absent	Absent	TNFSF18	TNFSF6	DNM3 (1q24)	SUCO (1q24)						TNF genes are found at the same position as their most likely human ortholog.
Gallus gallus	NM_001031559.2	FAM78B (1q24)	PRDX6 (1q24)	TADA1 (1q24)	TNFSF4	Absent	Absent	Absent	TNFSF6	SUCO (1q24)	PIGC (1q24)						TNF genes are present on the same chromosome as the most likely orthologous human TNF gene.
Alligator mississippiensis	XM_019486488.1	FAM78B (1q24)	PRDX6 (1q24)	TADA1 (1q24)	Absent	Absent	Absent	TNFSF18	TNFSF6	SUCO (1q24)	PIGC (1q24)					NO	No evidence for orthology
Chelonia mydas	XM_007061199.4	FAM78B (1q24)	PRDX6 (1q24)	TADA1 (1q24)	TNFSF4	Absent	Absent	TNFSF18	TNFSF6	SUCO (1q24)	PIGC (1q24)
Anolis carolinensis	XM_016996290.1	KIFAP3 (1q24)	SCYL3 (1q24)	PHPT1 (9q34)	Absent	Absent	Absent	Absent	TNFSF6	SUCO (1q24)	PRRC2C (1q24)					WGD	Whole-genome duplication
Xenopus tropicalis	XM_002934153.3	ANKRD45 (1q25)	PRDX6 (1q24)	TADA1 (1q24)	Absent	Absent	Absent	TNFSF18	TNFSF6	SUCO (1q24)	PIGC (1q24)
Protopterus annectens	XM_044084852.1	TADA1 (1q24)	PRDX6 (1q24)	DNM3 (1q24)	Absent	TNFSF-Fish7	Absent	Absent	TNFSF6	H2BC11 (6p22)	H2AC21 (1q21)
Latimeria chalumnae	BAHO01448685.1 (Fish7)	ZSCAN2 (15q25)	F2RL1 (5q13)	PCBP2 (12q13)	Absent	TNFSF-Fish7	Absent	Absent	Absent	ZMYM1 (1p34)	ZCCHC3 (20p13)	NO	Transposition	TNFSF-Fish7 very similar to the one in Protopterus, transposed
Latimeria chalumnae	XM_014489943.1	Not available	Not available	Not available	Not available	Not available	Not available	Not available	TNFSF6	SUCO (1q24)	TMED5 (1p22)
Danio rerio	NM_001042701.2	PRDX6 (1q24)	JUN (1p32)	ANK3 (10q21)	Absent	Absent	Absent	Absent	TNFSF6	FAM20B (1q25)	RALGPS2 (1q25)
Takifugu rubripes	XM_003974097.2	PLPP6 (9p24)	PRDX6 (1q24)	JUN (1p32)	Absent	Absent	Absent	Absent	TNFSF6	FAM20B (1q25)	RALGPS2 (1q25)
Lepisosteus oculatus	XM_006635296.2	RALGPS2 (1q25)	FAM20B (1q25)	TADA1 (1q24)	Absent	Absent	Absent	Absent	TNFSF6	SUCO (1q24)	TMED5 (1p22)
Acipenser ruthenus	GKEF01368125.1		FAM20B (1q25)	TADA1 (1q24)	Absent	Absent	Absent	Absent	TNFSF6	SUCO (1q24)	TMED5 (1p22)			Genomic obtained from Acc. No. VTUV01000010.1
Polypterus sengalus	XM_039734999.1	RALGPS2 (1q25)	FAM20B (1q25)	TADA1 (1q24)	Absent	Absent	Absent	Absent	TNFSF6	SUCO (1q24)	TMED5 (1p22)
Callorhinchus milii	XM_007895612.1	PRDX6 (1q24)	PRDX6 (1q24)	TADA1 (1q24)	TNFSF4	Absent	TNFSF-Fish8	Absent	TNFSF6 x 4	SUCO (1q24)	TMED5 (1p22)			Tandem four TNFSF6 genes.
Rhincodon typus	XM_048602273.1	APOBEC4 (1q25)	PRDX6 (1q24)	TADA1 (1q24)	TNFSF4	Absent	TNFSF-Fish8	Absent	TNFSF6 x 3	SUCO (1q24)	TMED5 (1p22)			Tandem three TNFSF6 genes.
Leucoraja erinacea	XM_055642462.1	ATP6V1G3 (1q31)	PTPRC (1q31)	TADA1 (1q24)	Absent	Absent	TNFSF-Fish8	Absent	TNFSF6 x 4	GPR139 (16p12)	Not available			Tandem four TNFSF6 genes.
Leucoraja erinacea	XM_055665555.1	Not available	Not available	Not available	Not available	Not available	Not available	Not available	TNFSF6	Not available	Not available	NO	Missing data
TNFSF14/TNFSF9/TNFSF7/TNFSF-Fish9																Gene analyzed
											Evidence for					Same location
Species	Acc. No. TNFSF14		Most similar human genes								Orthology	Notes	Notes			Same chromosome that human TNF gene
Homo sapiens	NP_003798.2	DENND1C (19p13)	TUBB4A (19p13)	TNFSF9	TNFSF7	Absent	TNFSF14	C3 (19p13)	GPR108 (19p13)
Ornythorhynchus anatinus	AAPN01277812.1	Not available	Not available	Not available	Not available	Absent	TNFSF14	Not available	Not available	NO	Transposition				TNF genes are found at the same position as their most likely human ortholog.
Ornythorhynchus anatinus	XM_007672700.2 (TNFSF9)	PLPP3 (1p32)	RNF220 (1p34)	TNFSF9	TNFSF7	Absent	Absent	C3 (19p13)	C3 (19p13)
Gallus gallus	TNFSF14 Absent			Absent	Absent	Absent	Absent			Absent					TNF genes are present on the same chromosome as the most likely orthologous human TNF gene.
Rissa tridactyla	XP_054039447.1	SYDE2 (1p22)	ILVBL (19p13)	Absent	Absent	Absent	TNFSF14	C3 (19p13)	Carlsen2013					NO	No evidence for orthology
Alligator mississippiensis	XM_006265600.3	TUBB4B (9q34)	PLPP3 (1p32)	Absent	Absent	Absent	TNFSF14	C3 (19p13)	C3 (19p13)			TUBB4B is related to TUBB4A
Chelonia mydas	XM_007058209.4	PLPP3 (1p32)	RNF220 (1p34)	TNFSF9	Absent	Absent	TNFSF14	C3 (19p13)	C3 (19p13)					WGD	Whole-genome duplication
Anolis carolinensis	XM_008103701.2	TUBB4B (9q34)	PLPP3 (1p32)	Absent	Absent	Absent	TNFSF14	C3 (19p13)	ABCA1 (9q31)			TUBB4B is related to TUBB4A
Xenopus tropicalis	XM_031899487.1	PLPP3 (1p32)	RNF220 (1p34)	Absent	Absent	Absent	TNFSF14	C3 (19p13)	C3 (19p13)
Protopterus annectens	XM_044084711.1	PLPP3 (1p32)	RNF220 (1p34)	TNFSF9	C3 (19p13)	Absent	TNFSF14	C3 (19p13)	C3 (19p13)
Latimeria chalumnae	XM_014487431.1	Not available	Not available	Not available	Absent	TNFSF-Fish9	TNFSF14 x 2	C3 (19p13)	C3 (19p13)			Tandem two TNFSF14 genes
Latimeria chalumnae	XM_006013505.2 (TNFSF9)	Not available	Not available	TNFSF9	Not available	Absent	Not available	Not available	Not available	NO	Missing data
Danio rerio	XM_021475881.1 (Chr. 1)	ADGRL1 (19p13)	ADGRL1 (19p13)	TNFSF9	Absent	Absent	TNFSF14	TMED1 (19p13)	DNM2 (19p13)		WGD
Danio rerio	NM_001281995.1 (Chr. 3)	ADGRL1 (19p13)	PLPP3 (1p32)	Absent	Absent	TNFSF-Fish9	TNFSF14	TMED1 (19p13)	DNM2 (19p13)		WGD
Takifugu rubripes	XM_003972088.2	NXNL1 (19p13)	ADGRL1 (19p13)	TNFSF9	Absent	Absent	TNFSF14	TMED1 (19p13)	DNM2 (19p13)
Lepisosteus oculatus	XM_006631663.2	GJA8 (1q21)	PLPP3 (1p32)	TNFSF9	Absent	TNFSF-Fish9	TNFSF14 x 4	TMED1 (19p13)	TNFSF14 (19p13)			Tandem four TNFSF14 genes plus adjacent additional duplicate
Acipenser ruthenus	XM_034917855.1	Not available	Not available	Not available	Not available	Absent	TNFSF14	Not available	Not available	NO	Missing data
Acipenser ruthenus	XM_034910490.1 (Chr. 34)	ADGRE3 (19p13)	ADGRE3 (19p13)	Absent	Absent	Absent	TNFSF14 x 2	TMED1 (19p13)	ADGRE3 (19p13)		WGD	Tandem two TNFSF14 genes
Acipenser ruthenus	XM_034913620.1 (TNFSF-Fish8) (Chr. 46)	GJA3 (13q12)	PLPP3 (1p32)	Absent	Absent	TNFSF-Fish9	Absent	ADGRL1 (19p13)	ADGRE3 (19p13)		WGD
Polypterus sengalus	XM_039772839.1	ADGRL1 (19p13)	PLPP3 (1p32)	Absent	Absent	TNFSF-Fish9	TNFSF14	TMED1 (19p13)	DNM2 (19p13)
Rhincodon typus	XM_048617783.1	ACP5 (19p13)	ODAD3 (19p13)	TNFSF9	Absent	Absent	TNFSF14	TMED1 (19p13)	DNM2 (19p13)
Callorhinchus milii	JW878705.1 (TNFSF9)	Not available	Not available	TNFSF9	Not available	Absent	Not available	Not available	Not available	NO	Missing data
Carcharodon carcharias	XM_041177313.1	CNN1 (19p13)	TLCD4-RWDD3 (1p21)	Absent	Absent	Absent	TNFSF14	TMED1 (19p13)	DNM2 (19p13)
Leucoraja erinacea	XM_055664275.1 (TNFSF9)	ACP5 (19p13)	ODAD3 (19p13)	TNFSF9	Absent	Absent	Absent	TMED1 (19p13)	DNM2 (19p13)
Pristis penctinata	XM_052041848.1	UCK2 (1q24)	ODAD3 (19p13)	TNFSF9	Absent	Absent	TNFSF14	TMED1 (19p13)	DNM2 (19p13)
TNFSF12/TNFSF13													Gene analyzed
								Evidence for					Same location
Species	Acc. No. TNFSF12		Most similar human genes					Orthology	Notes	Notes			Same chromosome that human TNF gene
Homo sapiens	NP_003800.1	SLC35G6 (17p13)	POLR2A (17p13)	TNFSF12	TNFSF13	SENP3 (17p13)	EIF4A1 (17p13)			Tandem TNFSF12 - TNFSF13
Ornythorhynchus anatinus	XM_039910885.1	SLC35G3 (17q12)	POLR2A (17p13)	TNFSF12	TNFSF13	SENP3 (17p13)	EIF4A1 (17p13)			SLC35G3 is related to SLC35G6			TNF genes are found at the same position as their most likely human ortholog.
Gallus gallus	Absent			Absent	Absent			Absent					TNF genes are present on the same chromosome as the most likely orthologous human TNF gene.
Alligator mississippiensis	XM_019495557.1 (TNFSF13)	Not available	POLR2A (17p13)	Absent	TNFSF13	WRAP53(17p13)	ZBTB4 (17p13)
Chelonia mydas	XM_043537077.1	SHBG (17p13)	ZBTB38 (3q23)	TNFSF12	TNFSF13	WRAP53(17p13)	EFNB3 (17p13)
Anolis carolinensis	GBDD01062716.1	Not available	SAT2 (17p13)	TNFSF12	TNFSF13	Not available	Not available					WGD	Whole-genome duplication
Xenopus tropicalis	XM_031899566.1	RANGRF (17p13)	ZP2 (16p12)	TNFSF12	TNFSF13	[Absent]	MINK1 (17p13)
Protopterus annectens	XM_044076337.1	ARIH2 (3p21)	SLC12A9 (7q22)	TNFSF12	Absent	EPO (7q22)	GIGYF2 (2q37)	NO	Transposition
Protopterus annectens	XM_044076105.1 (TNFSF13)	AGFG2 (7q22)	LDLRAP1 (1p36)	Absent	TNFSF13	IRS1 (2q36)	ZP4 (1q43)
Latimeria chalumnae	XM_005999766.2	ZP2 (16p12)	LDLRAP1 (1p36)	TNFSF12	TNFSF13	WRAP53(17p13)	MINK1 (17p13)
Danio rerio	NM_001076607.1	SAT2 (17p13)	SAT2 (17p13)	TNFSF12	Absent	CHD3 (17p13)	CYB5D1 (17p13)
Danio rerio	NM_001168464.1 (TNFSF13)	KCNAB2 (1p36)	KIF1B (1p36)	Absent	TNFSF13	H1-8 (3q22)	EPHB4 (7q22)	NO	Transposition
Takifugu rubripes	XM_003966943.2	SAT2 (17p13)	SAT2 (17p13)	TNFSF12	Absent	CHD3 (17p13)	NAA38 (17p13)
Lepisosteus oculatus	XM_015340795.1	ZP2 (16p12)	LDLRAP1 (1p36)	TNFSF12	Absent	CHD3 (17p13)	CYB5D1 (17p13)
Lepisosteus oculatus	XM_015340483.1 (TNFSF13)	KCNAB1 (3q25)	TIPARP (3q25)	Absent	TNFSF13	DLG1 (3q29)	EPHB4 (7q22)	NO	Likely
Acipenser ruthenus	XM_034007461.2	ZP2 (16p12)	LDLRAP1 (1p36)	TNFSF12	Absent	CHD3 (17p13)	CYB5D1 (17p13)		WGD
Acipenser ruthenus	XM_034915492.1	ZP2 (16p12)	LDLRAP1 (1p36)	TNFSF12	Absent	CHD3 (17p13)	CYB5D1 (17p13)		WGD
Acipenser ruthenus	CACTIF020001158.1 (TNFSF13)	UFSP2 (4q35)	TIPARP (3q25)	Absent	TNFSF13	DLG4 (17p13)	ZP3 (7q11)
Polypterus sengalus	XM_039747020.1	ZP2 (16p12)	LDLRAP1 (1p36)	TNFSF12	Absent	CHD3 (17p13)	CYB5D1 (17p13)
Polypterus sengalus	XM_039747106.1 (TNFSF13)	KCNAB1 (3q25)	TIPARP (3q25)	Absent	TNFSF13	TMEM107 (17p13)	AURKB (17p13)
Callorhinchus milii	KA353636.1	Not available	Not available	TNFSF12	Not available	Not available	Not available	NO	Missing data
Callorhinchus milii	JW878633.1 (TNFSF13)	Not available	Not available	Not available	TNFSF13	Not available	Not available	NO	Missing data
Carcharodon carcharias	NM_001422604.1	TRAPPC1 (17p13)	LDLRAP1 (1p36)	TNFSF12	TNFSF13	WRAP53 (17p13)	SCHIP1 (3q25)
Rhincodon typus	LK03013421.1	Not available	LDLRAP1 (1p36)	TNFSF12	TNFSF13	TMEM217 (6p21)	Not available			TNFSF13B is related to TNFSF13, LDLRAP1 adjacent as in some osteichthyan fishes
Leucoraja erinacea	Absent			Absent	Absent			Absent
Pristis penctinata	XM_052044872.1	TRAPPC1 (17p13)	LDLRAP1 (1p36)	Absent	TNFSF13	TMEM217 (6p21)	TMEM217 (6p21)
TNFSF5
								Evidence for					Same location
Species	Acc. No.		Most similar human genes					Orthology	Notes	Notes			Same chromosome that human TNF gene
Homo sapiens	NP_000065	HTATSF1 (Xq26)	VGLL1 (Xq26)	Absent	TNFSF5	ARHGEF6 (Xq26)	RBMX (Xq26)
Ornythorhynchus anatinus	XM_029067066.1	HTATSF1 (Xq26)	VGLL1 (Xq26)	Absent	TNFSF5	ARHGEF6 (Xq26)	RBMX (Xq26)						TNF genes are found at the same position as their most likely human ortholog.
Gallus gallus	NM_204733.2	HTATSF1 (Xq26)	VGLL1 (Xq26)	Absent	TNFSF5	ARHGEF6 (Xq26)	RBMX (Xq26)						TNF genes are present on the same chromosome as the most likely orthologous human TNF gene.
Alligator mississippiensis	XM_014601061.2	HTATSF1 (Xq26)	VGLL1 (Xq26)	Absent	TNFSF5	ARHGEF6 (Xq26)	RBMX (Xq26)					NO	No evidence for orthology
Chelonia mydas	XM_037908313.2	HTATSF1 (Xq26)	VGLL1 (Xq26)	Absent	TNFSF5	ARHGEF6 (Xq26)	RBMX (Xq26)
Anolis carolinensis	XM_008121484.1	HTATSF1 (Xq26)	VGLL1 (Xq26)	OPN3 (1q43)	TNFSF5	ARHGEF6 (Xq26)	RBMX (Xq26)					WGD	Whole-genome duplication
Xenopus tropicalis	XM_002932624.4	HTATSF1 (Xq26)	VGLL1 (Xq26)	OPN3 (1q43)	TNFSF5	ARHGEF6 (Xq26)	RBMX (Xq26)
Protopterus annectens	XM_044065300.1	VGLL1 (Xq26)	TEDC2 (16p13)	OPN3 (1q43)	TNFSF5	ARHGEF6 (Xq26)	RBMY1D (Yq11)			VGLL1 closer to TNFSF5 in other species. RBMY1D related to RBMX
Latimeria chalumnae	XM_014485204.1	HTATSF1 (Xq26)	VGLL1 (Xq26)	Absent	TNFSF5	ARHGEF6 (Xq26)	RBMX (Xq26)
Danio rerio	NM_001144809.1	ADGRG4 (Xq26)	VGLL1 (Xq26)	OPN3 (1q43)	TNFSF5	ARHGEF6 (Xq26)	RBMX (Xq26)
Takifugu rubripes	XM_011610441.1	ADGRG4 (Xq26)	Absent	OPN3 (1q43)	TNFSF5	ARHGEF6 (Xq26)	RBMX (Xq26)
Lepisosteus oculatus	XM_006632995.2	HTATSF1 (Xq26)	VGLL1 (Xq26)	OPN3 (1q43)	TNFSF5	ARHGEF6 (Xq26)	RBMX (Xq26)
Acipenser ruthenus	XM_034020133.2 (Chr. 3)	HTATSF1 (Xq26)	VGLL3 (3p12)	RRH (4q25)	TNFSF5	ARHGEF6 (Xq26)	RBMY1D (Yq11)		WGD	VGLL3, RRH, RBMY1D are related to VGLL1, OPN3, RBMX respectively
Acipenser ruthenus	XM_034902826.1 (Chr. 20)	HTATSF1 (Xq26)	VGLL1 (Xq26)	Absent	TNFSF5	ARHGEF6 (Xq26)	RBMX (Xq26)		WGD
Polypterus sengalus	XM_039766180.1	HTATSF1 (Xq26)	VGLL1 (Xq26)	Absent	TNFSF5	ARHGEF6 (Xq26)	RBMX (Xq26)
Callorhinchus milii	XM_007892719.1	ADGRG4 (Xq26)	VGLL3 (3p12)	RRH (4q25)	TNFSF5	ARHGEF7 (13q34)	RBMXL1 (1p22)		Highly divergent genes	VGLL3, RRH, ARHGEF7, RBMXL1 are related to VGLL1, OPN3, ARHGEF6, RBMX respectively
Rhincodon typus	XM_048605210.1	ADGRG4 (Xq26)	VGLL1 (Xq26)	Absent	TNFSF5	ARHGEF7 (13q34)	GPR101 (Xq26)
Leucoraja erinacea	XM_055643955.1	ADGRG4 (Xq26)	VGLL1 (Xq26)	Absent	TNFSF5	ARHGEF6 (Xq26)	RBMX (Xq26)
TNFSF-Fish3													Gene analyzed
								Evidence for					Same location that Callorhinghus
Species	Acc. No.			Most similar human genes				Orthology	Notes	Notes			Same chromosome that Callorhinchus TNF gene, human chromosome X taken as reference
Homo sapiens	Absent				Absent			Absent	All species compared to Callorhinchus
Ornythorhynchus anatinus	Absent				Absent			Absent					TNF genes are found at the same position as their most likely Callorhinchus ortholog.
Gallus gallus	Absent				Absent			Absent					TNF genes are present on the same chromosome as the most likely orthologous Callorhinchus TNF gene.
Alligator mississippiensis	Absent				Absent			Absent				NO	No evidence for orthology
Chelonia mydas	Absent				Absent			Absent
Anolis carolinensis	Absent				Absent			Absent				WGD	Whole-genome duplication
Xenopus tropicalis	Absent				Absent			Absent
Protopterus annectens	XM_044056839.1		SELENOT (3q25)	ENOX2 (Xq26)	TNFSF-Fish3	GJB1 (Xq13)	GJA3 (13q12)			ENOX2 is close to TNFSF-F3 in other species
Latimeria chalumnae	Absent				Absent			Absent
Danio rerio	XM_005165144.3		GLRA3 (4q34)	AIFM1 (Xq26)	TNFSF-Fish3	CASP10 (2q33)	NONO (Xq13)
Takifugu rubripes	Absent				Absent			Absent
Lepisosteus oculatus	XM_015351627.1		ENOX2 (Xq26)	ABCC5 (3q27)	TNFSF-Fish3	MED12 (Xq13)	MXRA5 (Xp22)
Acipenser ruthenus	XM_034019779.2 (Chr. 21)		ENOX2 (Xq26)	ABCC5 (3q27)	TNFSF-Fish3	SIAH2 (3q25)	RBMX2 (Xq26)		WGD
Acipenser ruthenus	XM_034051313,2 (Chr. 26)		ENOX2 (Xq26)	ABCC5 (3q27)	TNFSF-Fish3	SIAH2 (3q25)	RBMX2 (Xq26)		WGD
Polypterus sengalus	XM_039765977,1		ABCC5 (3q27)	ABCC5 (3q27)	TNFSF-Fish3	SIAH2 (3q25)	RBMX2 (Xq26)
Callorhinchus milii	XM_007891514.2		ENOX2 (Xq26)	ABCC5 (3q27)	TNFSF-Fish3	SIAH2 (3q25)	RBMX2 (Xq26)
Rhincodon typus	XM_048605507.1		POLR1D (13q12)	EDNRB (13q22)	TNFSF-Fish3	POU4F3 (5q32)	SPRY2 (13q31)	NO	Transposition
Leucoraja erinacea	XM_055643790.1		ENOX2 (Xq26)	ABCC5 (3q27)	TNFSF-Fish3	FSIP2 (2q32)	FSIP2 (2q32)
TNFSF10
								Evidence for
Species	Acc. No.			Most similar human genes				Orthology	Notes				Gene analyzed
Homo sapiens	NP_003801.1		ECT2 (3q26)	NCEH1 (3q26)	TNFSF10	GHSR (3q26)	FNDC3B (3q26)						Same location
Ornythorhynchus anatinus	XM_001506364.5		ECT2 (3q26)	NCEH1 (3q26)	TNFSF10	Absent	FNDC3B (3q26)						Same chromosome that human TNF gene
Gallus gallus	NM_204379.2		ECT2 (3q26)	NCEH1 (3q26)	TNFSF10	GHSR (3q26)	FNDC3B (3q26)
Alligator mississippiensis	XM_019478450.1		ECT2 (3q26)	NCEH1 (3q26)	TNFSF10	GHSR (3q26)	FNDC3B (3q26)						TNF genes are found at the same position as their most likely human ortholog.
Chelonia mydas	XM_027829191.3		ECT2 (3q26)	NCEH1 (3q26)	TNFSF10	GHSR (3q26)	FNDC3B (3q26)						TNF genes are present on the same chromosome as the most likely orthologous human TNF gene.
Anolis carolinensis	XM_016992003.1		ECT2 (3q26)	NCEH1 (3q26)	TNFSF10	GHSR (3q26)	FNDC3B (3q26)					NO	No evidence for orthology
Xenopus tropicalis	XM_002931552.5		ECT2 (3q26)	NCEH1 (3q26)	TNFSF10	PRKCD (3p21)	PRKC1 (10p15)
Protopterus annectens	XM_044070233.1		ECT2 (3q26)	NCEH1 (3q26)	TNFSF10	GHSR (3q26)	FNDC3B (3q26)					WGD	Whole-genome duplication
Latimeria chalumnae	XM_014491441.1		MYH1 (17p13)	NCEH1 (3q26)	TNFSF10	GHSR (3q26)	FNDC3B (3q26)
Danio rerio	NM_001002593.2		FNDC3B (3q26)	NCEH1 (3q26)	TNFSF10	MSL2 (3q22)	STAG1 (3q22)
Takifugu rubripes	XM_003968157.2 (Chr. 10)		EMC9 (14q12)	NCEH1 (3q26)	TNFSF10	MSL2 (3q22)	VIPR2 (7q36)		WGD
Takifugu rubripes	NM_001246301.1 (Chr. 2)		PPP2R3A (3q22)	NCEH1 (3q26)	TNFSF10	MSL2 (3q22)	PCC8 (3q22)		WGD
Lepisosteus oculatus	XM_015361124.1		PPP2R3A (3q22)	NCEH1 (3q26)	TNFSF10	GHSR (3q26)	FNDC3B (3q26)
Acipenser ruthenus	XM_034028047.2 (Chr. 11)		PPP2R3A (3q22)	NCEH1 (3q26)	TNFSF10	FETUB (3q27)	HPS3 (3q24)		WGD
Acipenser ruthenus	XM_034038506.2 (Chr. 18)		PPP2R3A (3q22)	NCEH1 (3q26)	TNFSF10	FETUB (3q27)	CP (3q24)		WGD
Polypterus sengalus	XM_039761506.1		PPP2R3A (3q22)	NCEH1 (3q26)	TNFSF10	GHSR (3q26)	FNDC3B (3q26)
Callorhinchus milii	XM_007911250.2		TCTEX1D2 (3q29)	PCYT1A (3q29)	TNFSF10	GHSR (3q26)	FNDC3B (3q26)
Rhincodon typus	XM_048604709.1		PCYT1A (3q29)	SLC51A (3q29)	TNFSF10	GHSR (3q26)	FNDC3B (3q26)
Leucoraja erinacea	XM_055645817.1		PCYT1A (3q29)	SLC51A (3q29)	TNFSF10	GHSR (3q26)	FNDC3B (3q26)
TNFSF11b (a. k. a. TNFSF-Fish4)
								Evidence for
Species	Acc. No.			Most similar human genes				Orthology	Notes	Notes
Homo sapiens	Absent		CCNB3 (Xp11)	AKAP4 (Xp11)	Absent	CLCN5 (Xp11)	USP27X (Xp11)	Absent					Gene analyzed
Ornythorhynchus anatinus	XM_029067367.1		CCNB3 (Xp11)	AKAP4 (Xp11)	TNFSF11b	CLCN5 (Xp11)	RGCC (13q14)						Same location
Gallus gallus	NM_204591.2		SOX3(Xq27)	SLITRK4 (Xq27)	TNFSF11b	CLCN5 (Xp11)	RGCC (13q14)						Same chromosome that human TNF gene
Alligator mississippiensis	XM_006274127.3		HEPACAM (11q24)	HEPACAM2 (7q21)	TNFSF11b	CLCN5 (Xp11)	RGCC (13q14)
Chelonia mydas	XM_007063941.4		HEPACAM2 (7q21)	HEPACAM2 (7q21)	TNFSF11b	CLCN5 (Xp11)	RGCC (13q14)						TNF genes are found at the same position as their most likely human ortholog.
Anolis carolinensis	XM_016997795.1		CCNB3 (Xp11)	Absent	TNFSF11b	CLCN5 (Xp11)	RGCC (13q14)						TNF genes are present on the same chromosome as the most likely orthologous human TNF gene.
Xenopus tropicalis	XM_004946788,4		CCNO (5q11)	CCNO (5q11)	TNFSF11b	CRADD (12q22)	LEAP2 (5q31)	NO	Transposition			NO	No evidence for orthology
Protopterus annectens	XM_044057504.1		BMP4 (14q22)	SHROOM4 (Xp11)	TNFSF11b	CLCN5 (Xp11)	SPHKAP (2q36)
Latimeria chalumnae	XM_005992884.2		CCNB3 (Xp11)	AKAP4 (Xp11)	TNFSF11b	CLCN5 (Xp11)	SHROOM4 (Xp11)					WGD	Whole-genome duplication
Danio rerio	NM_131843.2 (Chr. 7)		CCNB3 (Xp11)	AKAP4 (Xp11)	TNFSF11b	CLCN5 (Xp11)	PYGM (11q13)		WGD
Danio rerio	NM_001042713.1 (Chr. 21)		TRPC7 (5q31)	XNDC1N (11q13)	TNFSF11b	CLCN5 (Xp11)	LEAP2 (5q31)		WGD
Takifugu rubripes	XM_003966845.2		CCNB3 (Xp11)	AKAP11 (13q14)	TNFSF11b	CLCN5 (Xp11)	SHROOM4 (Xp11)			AKAP11 is similar to AKAP4 and adjacent to the very similar gene TNFSF11
Lepisosteus oculatus	XM_006632725,2		CCNB3 (Xp11)	AKAP4 (Xp11)	TNFSF11b	CLCN5 (Xp11)	SHROOM4 (Xp11)
Acipenser ruthenus	XM_034904096.1 (Chr. 21)		CCNB3 (Xp11)	AKAP11 (13q14)	TNFSF11b	CLCN5 (Xp11)	SHROOM4 (Xp11)		WGD	AKAP11 is similar to AKAP4 and adjacent to the very similar gene TNFSF11
Acipenser ruthenus	XM_034051286.2 (Chr. 20)		CCNB3 (Xp11)	AKAP11 (13q14)	TNFSF11b	CLCN5 (Xp11)	SHROOM4 (Xp11)		WGD	AKAP11 is similar to AKAP4 and adjacent to the very similar gene TNFSF11
Polypterus sengalus	XM_039766384.1		CCNB3 (Xp11)	SPHKAP (2q36)	TNFSF11b	CLCN5 (Xp11)	SHROOM2 (Xp22)
Callorhinchus milii	XM_007894375.1		CCNB3 (Xp11)	AKAP11 (13q14)	TNFSF11b	CLCN5 (Xp11)	SHROOM4 (Xp11)			AKAP11 is similar to AKAP4 and adjacent to the very similar gene TNFSF11
Rhincodon typus	LVEK03002770.1		CCNB3 (Xp11)	AKAP11 (13q14)	TNFSF11b	CLCN5 (Xp11)	SHROOM4 (Xp11)			AKAP11 is similar to AKAP4 and adjacent to the very similar gene TNFSF11
Leucoraja erinacea	XM_055643730.1		CCNB3 (Xp11)	AKAP11 (13q14)	TNFSF11b	CLCN5 (Xp11)	SHROOM2 (Xp22)			AKAP11 is similar to AKAP4 and adjacent to the very similar gene TNFSF11
TNFSF11
									Evidence for
Species	Acc. No.			Most similar human genes					Orthology	Notes				Gene analyzed
Homo sapiens	XP_016876291,1		DGKH (13q14)	AKAP11 (13q14)	TNFSF11	FAM216B (13q14)	EPSTI1 (13q14)	DNAJC15 (13q14)						Same location
Ornythorhynchus anatinus	XM_029048585.1		DGKH (13q14)	AKAP11 (13q14)	TNFSF11	FAM216B (13q14)	ENOX1 (13q14)	CHST10 (2q11)						Same chromosome that human TNF gene
Gallus gallus	NM_001083361.2		DGKH (13q14)	AKAP11 (13q14)	TNFSF11	MRC2 (17q23)	EPSTI1 (13q14)	DNAJC15 (13q14)
Alligator mississippiensis	XM_006266893.3		DGKH (13q14)	AKAP11 (13q14)	TNFSF11	FAM216B (13q14)	EPSTI1 (13q14)	DNAJC15 (13q14)						TNF genes are found at the same position as their most likely human ortholog.
Chelonia mydas	XM_007061316.4		DGKH (13q14)	AKAP11 (13q14)	TNFSF11	Absent	EPSTI1 (13q14)	DNAJC15 (13q14)						TNF genes are present on the same chromosome as the most likely orthologous human TNF gene.
Anolis carolinensis	XM_003218629.2		DGKH (13q14)	AKAP11 (13q14)	TNFSF11	FAM216B (13q14)	EPSTI1 (13q14)	DNAJC15 (13q14)					NO	No evidence for orthology
Xenopus tropicalis	NM_001422596.1		DGKH (13q14)	AKAP11 (13q14)	TNFSF11	Absent	EPSTI1 (13q14)	DNAJC15 (13q14)
Protopterus annectens	XM_044071706.1		DGKH (13q14)	AKAP11 (13q14)	TNFSF11	Absent	EPSTI1 (13q14)	ENOX1 (13q14)					WGD	Whole-genome duplication
Latimeria chalumnae	XM_014497209.1		Not available	AKAP11 (13q14)	TNFSF11	Not available	Not available	Not available
Danio rerio	XM_00266351.6		DGKH (13q14)	AKAP11 (13q14)	TNFSF11	Absent	EPSTI1 (13q14)	DNAJC15 (13q14)
Takifugu rubripes	XM_003976029.2		VWA8 (13q14)	AKAP11 (13q14)	TNFSF11	Absent	IDH1 (2q34)	MCM3AP (21q22)
Lepisosteus oculatus	XM_015363713.1		DGKH (13q14)	AKAP11 (13q14)	TNFSF11	Absent	EPSTI1 (13q14)	DNAJC15 (13q14)
Acipenser ruthenus	XM_034008828.2 (Chr. 9)		DGKH (13q14)	AKAP11 (13q14)	TNFSF11	Absent	EPSTI1 (13q14)	DNAJC15 (13q14)		WGD
Acipenser ruthenus	XM_034011465.2 (Chr. 8)		DGKH (13q14)	AKAP11 (13q14)	TNFSF11	Absent	EPSTI1 (13q14)	TSC22D1 (13q14)		WGD
Polypterus sengalus	XM_039745285.1		DGKH (13q14)	AKAP11 (13q14)	TNFSF11	Absent	EPSTI1 (13q14)	ENOX1 (13q14)
Callorhinchus milii	XM_007907178.2		DGKH (13q14)	AKAP11 (13q14)	TNFSF11	Absent	EPSTI1 (13q14)	DNAJC15 (13q14)
Rhincodon typus	XM_020536060.2		DGKH (13q14)	AKAP11 (13q14)	TNFSF11	Absent	EPSTI1 (13q14)	ZNF229 (19q13)
Leucoraja erinacea	XM_055644786.1		DGKH (13q14)	AKAP11 (13q14)	TNFSF11	Absent	EPSTI1 (13q14)	CCDC122 (13q14)
EDA/BALM															Gene analyzed
										Evidence for					Same location
Species	Acc. No. EDA				Most similar human genes					Orthology	Notes	Notes			Same chromosome that human TNF gene
Homo sapiens	NM_001399.5	PJA1 (Xq13)	NALF2 (Xq13)	EDA	Absent	AWAT2 (Xq13)	OTUD6A (Xq13)	IGBP1 (Xq13)	DGAT2L6 (Xq13)
Ornythorhynchus anatinus	XM_039912403.1	EFNB1 (Xq13)	NALF2 (Xq13)	EDA	Absent	Absent	Absent	IGBP1 (Xq13)	DGAT2L6 (Xq13)						TNF genes are found at the same position as their most likely human ortholog.
Gallus gallus	XM_040669368.2	EFNB1 (Xq13)	NALF2 (Xq13)	EDA	Absent	LRRC32 (11q13)	Absent	IGBP1 (Xq13)	DGAT2 (11q13)						TNF genes are present on the same chromosome as the most likely orthologous human TNF gene.
Alligator mississippiensis	XM_019487884.1	EFNB1 (Xq13)	NALF2 (Xq13)	EDA	Absent	LRRC32 (11q13)	WNT11 (11q13)	IGBP1 (Xq13)	DGAT2 (11q13)					NO	No evidence for orthology
Chelonia mydas	XM_007055283.4	EFNB1 (Xq13)	NALF2 (Xq13)	EDA	Absent	LRRC32 (11q13)	WNT11 (11q13)	IGBP1 (Xq13)	DGAT2 (11q13)
Anolis carolinensis	GBDT01060225.1	Not available	Not available	EDA	Not available	Not available	Not available	Not available	Not available	NO	Missing data			WGD	Whole-genome duplication
Xenopus tropicalis	XM_004916809.4	EFNB1 (Xq13)	NALF2 (Xq13)	EDA	Absent	LRRC32 (11q13)	WNT11 (11q13)	WNT11 (11q13)	STARD10 (11q13)
Protopterus annectens	XM_044057186.1	VSIG4 (Xq12)	NALF2 (Xq13)	EDA	BALM	LRRC32 (11q13)	WNT11 (11q13)	IGBP1 (Xq13)	RASL11A (13q12)
Latimeria chalumnae	XM_014489044.1	EFNB1 (Xq13)	NALF2 (Xq13)	BALM	EDA	LRRC32 (11q13)	WNT11 (11q13)	IGBP1 (Xq13)	P2RY4 (Xq13)		EDA, BALM inverted
Danio rerio	XM_021476330.1	EFNB1 (Xq13)	NALF2 (Xq13)	EDA	Absent	Absent	WNT11 (11q13)	IGBP1 (Xq13)	TAF1 (Xq13)
Takifugu rubripes	XM_003970459.2	NLGN3 (Xq13)	GRIA3 (Xq25)	EDA	BALM	LRRC32 (11q13)	TDRD1 (10q25)	VMA21 (Xq28)	MTNR1A (4q35)
Lepisosteus oculatus	XM_015351458.1	EFNB1 (Xq13)	NALF2 (Xq13)	EDA	BALM	LRRC32 (11q13)	WNT11 (11q13)	IGBP1 (Xq13)	SERPINH1 (11q13)
Acipenser ruthenus	XM_034020357.2	EFNB1 (Xq13)	NALF2 (Xq13)	EDA	BALM	LRRC32 (11q13)	WNT11 (11q13)	IGBP1 (Xq13)	SERPINH1 (11q13)		WGD
Acipenser ruthenus	XM_034920357.1	EFNB1 (Xq13)	NALF2 (Xq13)	EDA	BALM	LRRC32 (11q13)	WNT11 (11q13)	IGBP1 (Xq13)	SERPINH1 (11q13)		WGD
Polypterus sengalus	XM_039766370.1	EFNB1 (Xq13)	NALF2 (Xq13)	EDA	Absent	LRRC32 (11q13)	WNT11 (11q13)	LEAP2 (5q31)	BMP15 (Xp11)
Callorhinchus milii	XM_042340629.1	INPPL1 (11q13)	ARRB1 (11q13)	EDA	Absent	COL4A6 (Xq22)	COL4A1 (13q34)	IRS1 (2q36)	BALM
Carcharodon carcharias	XM_041196189.1	ARRB1 (11q13)	NALF1 (13q33)	EDA	Absent	COL4A6 (Xq22)	COL4A6 (Xq22)	IRS1 (2q36)	BALM		EDA, BALM separated. NALF1 is very similar to NALF2
Rhincodon typus	XM_048605175.1	ARRB1 (11q13)	NALF2 (Xq13)	EDA	Absent	COL4A6 (Xq22)	COL4A1 (13q34)	IRS1 (2q36)	BALM		EDA, BALM separated
Leucoraja erinacea	XM_055644116.1	INPPL1 (11q13)	NALF1 (13q33)	EDA	Absent	COL4A6 (Xq22)	COL4A1 (13q34)	BALM	ATG4A (Xq22)		EDA, BALM separated. NALF1 is very similar to NALF2
TNFSF13B												Gene analyzed
							Evidence for					Same location
Species	Acc. No. TNFSF13B			Most similar human genes			Orthology	Notes	Notes			Same chromosome that human TNF gene
Homo sapiens	NP_006564.1	LIG4 (13q33)	ABHD13 (13q33)	TNFSF13B	MYO16 (13q33)	IRS2 (13q34)
Ornythorhynchus anatinus	XM_001514703.5	LIG4 (13q33)	ABHD13 (13q33)	TNFSF13B	MYO16 (13q33)	IRS2 (13q34)						TNF genes are found at the same position as their most likely human ortholog.
Gallus gallus	NM_204327.3	LIG4 (13q33)	ABHD13 (13q33)	TNFSF13B	RANBP2 (2q13)	RANBP2 (2q13)						TNF genes are present on the same chromosome as the most likely orthologous human TNF gene.
Alligator mississippiensis	XM_019484952.1	LIG4 (13q33)	ABHD13 (13q33)	TNFSF13B	MYO16 (13q33)	IRS2 (13q34)					NO	No evidence for orthology
Chelonia mydas	XM_007055853.4	LIG4 (13q33)	ABHD13 (13q33)	TNFSF13B	MYO16 (13q33)	IRS2 (13q34)
Anolis carolinensis	XM_003215347.3	LIG4 (13q33)	ABHD13 (13q33)	TNFSF13B	IRS2 (13q34)	COL4A1 (13q34)					WGD	Whole-genome duplication
Xenopus tropicalis	XM_004912372.4	LIG4 (13q33)	ABHD13 (13q33)	TNFSF13B	MYO16 (13q33)	IRS2 (13q34)
Protopterus annectens	XM_044071346.1	LIG4 (13q33)	ABHD13 (13q33)	TNFSF13B	MYO16 (13q33)	UQCR10 (22q12)
Latimeria chalumnae	XM_005997003.2	LIG4 (13q33)	ABHD13 (13q33)	TNFSF13B	MYO16 (13q33)	IRS2 (13q34)
Danio rerio	NM_001113590.1	NALF1 (13q33)	ABHD13 (13q33)	TNFSF13B	ACVR1C (2q24)	CYTIP (2q24)
Takifugu rubripes	XM_003961711.2	NALF1 (13q33)	ABHD13 (13q33)	TNFSF13B	MYO16 (13q33)	IRS2 (13q34)
Lepisosteus oculatus	XM_015364039.1	LIG4 (13q33)	ABHD13 (13q33)	TNFSF13B	MYO16 (13q33)	IRS2 (13q34)
Acipenser ruthenus	XM_034008715.2	LIG4 (13q33)	ABHD13 (13q33)	TNFSF13B	MYO16 (13q33)	COL4A1 (13q34)		WGD
Acipenser ruthenus	XM_034011244.2	NALF1 (13q33)	ABHD13 (13q33)	TNFSF13B	SDF4 (1p36)	B3GALT6 (1p36)		WGD
Polypterus sengalus	XM_039745920.1	LIG4 (13q33)	ABHD13 (13q33)	TNFSF13B	MYO16 (13q33)	IRS2 (13q34)
Callorhinchus milii	XM_042334444.1	LIG4 (13q33)	ABHD13 (13q33)	TNFSF13B	MYO16 (13q33)	IRS2 (13q34)
Rhincodon typus	XM_020515722.2	LIG4 (13q33)	ABHD13 (13q33)	TNFSF13B	MYO16 (13q33)	IRS2 (13q34)
Rhincodon typus	XM_020528564.2	SEPTIN3 (22q13)	CD276 (15q24)	TNFSF13B	EMP2 (16p13)	GRIN2B (12p13)	NO	Transposition
Leucoraja erinacea	XM_055663288.1	FTH1 (11q12)	FTH1 (11q12)	TNFSF13B	SOCS1 (16p13)	EMP2 (16p13)	NO	Transposition
TNFSF-C1/C2
										Evidence for								Gene analyzed
Species	Acc. No.				Most similar human genes					Orthology	Notes	Notes						Located close to TNFSF genes in gnathostomes
Petromyzon marinus	JAAIYF010002491.1/XM_032976518.1	RGS3 (9q32)	RGS3 (9q32)	NMNAT2 (1q25)	TNFSF-C1	TNFSF-C2	RGL1 (1q25)	RNF2 (1q25)	KCNT1 (9q34)		NC_046127.1, chr. 59	Tandem duplicate. RGS3 ortholog close to TNFSF1/2 and TNFSF15 tandems						Related human chromosomes
Lethenteron camtschaticum	APJL01132106.1/WFAB01000944.1	RO60 (1q31)	KCNT2 (1q31)	RGS3 (9q32)	TNFSF-C1	TNFSF-C2	RGL1 (1q25)	RNF2 (1q25)	Not available			Tandem duplicate. RGS3 close to TNFSF1/2 and TNFSF15 tandems
Lethenteron reissneri	JADLOY010000864.1	KCNT1 (9q34)	RGS5 (1q23)	NMNAT2 (1q25)	TNFSF-C1	TNFSF-C2 x 2	RGL1 (1q25)	RNF2 (1q25)	RGL (1q25)			Tandem duplicate + extra gene.						TNF genes are found at the same position as their most likely human ortholog.
Entosphenus tridentatus	JAAXLI020004191.1	Not available	Not available	Not available	Not available	TNFSF-C2	Not available	Not available	Not available		Missing data							TNF genes are present on the same chromosome as the most likely orthologous human TNF gene.
Eptatretus burgeri	FYBX03000005.1	FMO2 (1q24)	FMO5 (1q21)	DNM1 (9q34)	TNFSF-C1	Absent	ODAD3 (19p13)	RGL1 (1q25)	FMO4 (1q24)			DNM1 ortholog adjacent to TNFSF15 tandem. ODAD3 ortholog adjacent to the TNFSF14 tandem
Myxine glutinosa	CAXLNH010021410.1	Not available	Not available	Not available	TNFSF-C1	Absent	Not available	Not available	Not available		Missing data
Eptatretus burgeri	FYBX03000014.1	RGS5 (1q23)	NMNAT2 (1q25)	TIPRL (1q24)	Absent	TNFSF-C2	RALGDS (9q34)	CERCAM (9q34)	COLGALT1 (19p13)
Myxine glutinosa	GKQO01008001.1/CAXLNH010009256.1	Not available	Not available	Not available	Absent	TNFSF-C2	Not available	Not available	Not available		Missing data
TNFSF-C3														Gene analyzed
									Evidence for					Located close to TNFSF genes in gnathostomes
Species	Acc. No.				Most similar human genes				Orthology	Notes	Notes			Related human chromosomes
Petromyzon marinus	XM_032944589.1	Not available	Not available	Not available	TNFSF-C3	EBPL (13q14)	DNAJC3 (13q32)	Not available
Lethenteron camtschaticum	WFAB01001199.1	Not available	Not available	Not available	TNFSF-C3	Not available	Not available	Not available		Missing data				TNF genes are found at the same position as their most likely human ortholog.
Lethenteron reissneri	JADLOY010000831.1	KDM6A (Xp11)	LIMS2 (2q14)	POLR2A (17p13)	TNFSF-C3 x 2	POLR2A (17p13)	OR52B6 (11p15)	OR52B6(11p15)		Tandem duplicate	POLR2A ortholog close to TNFSF12/13 tandem			TNF genes are present on the same chromosome as the most likely orthologous human TNF gene.
Entosphenus tridentatus	JAAXLI020019210.1	Not available	Not available	Not available	TNFSF-C3	Not available	Not available	Not available		Missing data
Eptatretus burgeri	FYBX03000009.1	MBNL2 (13q32)	AP1S2 (Xp22)	GVQW3 (11q13)	TNFSF-C3	TRIM13 (13q14)	H1-2 (6p22)	H4C15 (1q21)
Myxine glutinosa	GKQO01003017.1/CAXLNH010003794.1	RBMX (Xq26)	MBNL2 (13q32)	AP1S1 (7q22)	TNFSF-C3	RBM3 (Xp11)	RBMXL1 (1p22)	SRSF7 (2p22)			RBMX ortholog close to TNFSF5 in gnathostomes
TNFSF-C4
									Evidence for
Species	Acc. No.				Most similar human genes				Orthology	Notes	Notes			Gene analyzed
Petromyzon marinus	NC_046082.1 (Chr. 14)	C11orf98 (11q12)	TRAF2 (9q34)	MARCO (2q14)	TNFSF-C4	C3 (19p13)	C3 (19p13)	GST3 (1q24)			C3 ortholog adjacent to the TNFSF9/7/14 tandem			Located close to TNFSF genes in gnathostomes
Petromyzon marinus	XM_032946833.1/PIZI0100007.1 (Chr. 5)	PTPA (9q34)	CASP3 (4q35)	C19orf53 (19p13)	TNFSF-C4 x 2	UAP1 (1q23)	RBM20 (10q25)	ABCF1 (6p21)		Tandem				Related human chromosomes
Lethenteron camtschaticum	APJL01040659.1	Not available	Not available	Not available	TNFSF-C4	Not available	Not available	Not available		Missing data
Lethenteron camtschaticum	WFAB01000337.1	KRT16 (17q21)	DDO (6p21)	PRSS12 (4q26)	TNFSF-C4	C3 (19p13)	C3 (19p13)	COP1 (1q25)			C3 ortholog adjacent to the TNFSF9/7/14 tandem			TNF genes are found at the same position as their most likely human ortholog.
Lethenteron camtschaticum	APJL01040655.1/WFAB01000124.1	FAM78B (1q24)	FUBP1 (1p31)	PTPA (9q34)	TNFSF-C4	UAP1 (1q23)	ABCF1 (6p21)	CASZ1 (1p36)			FAM78B ortholog close to the TNFSF4/6 tandem			TNF genes are present on the same chromosome as the most likely orthologous human TNF gene.
Lethenteron reissneri	JADLOY010000008.1	FAM78B (1q24)	FUBP1 (1p31)	PTPA (9q34)	TNFSF-C4 x 2	UAP1 (1q23)	ABCF1 (6p21)	CASZ1 (1p36)		Tandem	FAM78B ortholog close to the TNFSF4/6 tandem
Lethenteron reissneri	JADLOY010000121,1	KRT16 (17q21)	DDO (6p21)	SSC5D (19q13)	TNFSF-C4	C3 (19p13)	C3 (19p13)	MGST3 (1q24)			C3 ortholog adjacent to the TNFSF9/7/14 tandem
Entosphenus tridentatus	JAAVTP020000006.1	FUBP1 (1p31)	IER5L (9q34)	PTPA (9q34)	TNFSF-C4 x 3	UAP1 (1q23)	ABCF1 (6p21)	CASZ1 (1p36)		tandem three genes
Entosphenus tridentatus	JAAVTP020000070.1	DDO (6p21)	TRAF2 (9q34)	SSC5D (19q13)	TNFSF-C4	C3 (19p13)	ZNYN1 (1p34)	C3 (19p13)			C3 ortholog adjacent to the TNFSF9/7/14 tandem
TNFSF-C5/C5b
									Evidence for
Species	Acc. No.				Most similar human genes					Orthology	Notes	Notes					Gene analyzed
Petromyzon marinus	XM_032958176.1/XM_032958292,1	GUCY2F (Xq22)	UBXN7 (3q29)	COPS9 (2q37)	TNFSF-C5	TNFSF-C5b	GRK1 (13q34)	ATP1B2 (17p13)	NDUFA1 (Xq24)			NC_046089.1 (Chr. 21) Tandem					Located close to TNFSF genes in gnathostomes
Lethenteron camtschaticum	WFAB01000288.1/APJL01042123.1	ATP1B1 (1q24)	GUCY2D (17p13)	UBXN7 (3q29)	TNFSF-C5	TNFSF-C5b	GRK1 (13q34)	ATP1B3 (3q23)	RFC4 (3q23)			GUCY2D, ATP1B3 very similar To GUCY2F, ATP1B2, respectively					Related human chromosomes
Lethenteron reissneri	JADLOY010000510.1	UBXN7 (3q29)	TNFSF-C5	UBXN7 (3q29)	TNFSF-C5	TNFSF-C5b	GRK1 (13q34)	ATP1B2 (17p13)	RFC4 (3q23)			Local duplication
Entosphenus tridentatus	JAAVTP020003862.1/JAAXLI00001177.1	GUCY2D (17p13)	UBXN7 (3q29)	COPS9 (2q37)	TNFSF-C5	Absent	GRK1 (13q34)	ATP1B3 (3q23)	RFC4 (3q23)			GUCY2D, ATP1B3 very similar To GUCY2F, ATP1B2, respectively					TNF genes are found at the same position as their most likely human ortholog.
Eptatretus burgeri	FYBX03000015.1	SLC22A8 (11q12)	ST8SIA3 (18q21)	ST6GALNAC3 (17q25)	TNFSF-C5	Absent	CHP1 (15q15)	TTC8 (14q31)	MDGA2 (14q21)		Transposition?						TNF genes are present on the same chromosome as the most likely orthologous human TNF gene.
Myxine glutinosa	GKQO01025784.1/CAXLNH010004806.1	Not available	ST6GALNAC2 (17q25)	ST8SIA3 (18q21)	TNFSF-C5	Absent	Not available	Not available	Not available		Transposition?
TNFSF-C6
									Evidence for
Species	Acc. No.				Most similar human genes				Orthology	Notes	Notes
Petromyzon marinus	XM_032980538.1	Not available	Not available	EFNB1 (Xq13)	TNFSF-C6	IGBP1 (Xq13)	ACSL4 (Xq32)	Not available			EFNB1, IGBP1 orthologs adjacent to the EDA/BALM tandem
Lethenteron camtschaticum	APJL01164701.1	Not available	Not available	Not available	TNFSF-C6	Not available	Not available	Not available		Missing data						Gene analyzed
Eptatretus burgeri	FYBX03000018.1	DGAT2 (11q13)	EFNB1 (Xq13)	ABHD13 (13q33)	TNFSF-C6	ARHGAP45 (19q13)	BARHL1 (9q34)	KLHL10 (17q21)			ABHD13 ortholog adjacent to TNFSF13B. DGAT2, EFNB1 orthologs close to EDA/BALM					Located close to TNFSF genes in gnathostomes
Myxine glutinosa	GKQO01008388.1/CAXLNH010006687.1	ZCCHC3 (20p13)	ABHD13 (13q33)	RBMXL1 (1p22)	TNFSF-C6	ARHGAP45 (19q13)	Not available	Not available			ABHD13 ortholog adjacent to TNFSF13B					Related human chromosomes
Eptatretus burgeri	FYBX03000007.1	F5 (1q24)	AGA (4q34)	MTSS2 (16q22)	TNFSF-C6 x 3	HTR3A (11q23)	HTR3A (11q23)	SAMHD1 (20q11)		Transposition/WGD	Three tandem genes
Myxine glutinosa	GKQO01007225.1/CAXLNH010004139.1	Not available	Not available	MTSS2 (16q22)	TNFSF-C6	RBM3 (Xp11)	Not available	Not available		Transposition/WGD						TNF genes are found at the same position as their most likely human ortholog.
																TNF genes are present on the same chromosome as the most likely orthologous human TNF gene.
